# Supplementary material for: Glypican Gene GPC5 Participates in the Behavioral Response to Ethanol: Evidence from Humans, Mice, and Fruit Flies
Source: G3 (Bethesda). 2011 Dec 1;1(7):627–35. doi: 10.1534/g3.111.000976 (PMC3276178; doi:10.1534/g3.111.000976)
Supplement: Supporting Information [file supp_1.7.627_TableS1.xls]

## Sheet: Table S1
Mouse Locus	Human Chromosome	marker	position	Association Test	n	pheno_value	p-value	q-value
02	chr20	RS1418258	11799	major homozygote vs. heterozygote	328	0.103867	0.26407	0.982356
02	chr20	RS1418258	11799	major homozygote vs. minor homozygote	328	-0.0356372	0.822579	0.982356
02	chr20	RS6086616	16749	major homozygote vs. heterozygote	328	-0.142261	0.122704	0.978611
02	chr20	RS6086616	16749	major homozygote vs. minor homozygote	328	0.0250273	0.880995	0.982356
02	chr20	RS6039403	17094	major homozygote vs. heterozygote	327	0.0911341	0.340767	0.982356
02	chr20	RS6039403	17094	major homozygote vs. minor homozygote	327	0.248157	0.0639349	0.893899
02	chr20	RS6135141	22347	major homozygote vs. heterozygote	328	0.115712	0.224413	0.982356
02	chr20	RS6135141	22347	major homozygote vs. minor homozygote	328	0.24031	0.111433	0.970959
02	chr20	RS6111385	24962	major homozygote vs. heterozygote	328	-0.0724882	0.447635	0.982356
02	chr20	RS6111385	24962	major homozygote vs. minor homozygote	328	-0.175607	0.443033	0.982356
02	chr20	RS1935386	35416	major homozygote vs. heterozygote	327	-0.0235038	0.80607	0.982356
02	chr20	RS1935386	35416	major homozygote vs. minor homozygote	327	0.150847	0.289688	0.982356
02	chr20	RS6051659	39508	major homozygote vs. heterozygote	328	-0.152603	0.112555	0.970959
02	chr20	RS6051659	39508	major homozygote vs. minor homozygote	328	-0.40253	0.0674379	0.925003
02	chr20	RS8122066	39707	major homozygote vs. heterozygote	328	0.1653	0.187907	0.982356
02	chr20	RS8122066	39707	major homozygote vs. minor homozygote	328	0.731533	0.197275	0.982356
02	chr20	RS6515824	45122	major homozygote vs. heterozygote	327	-0.045258	0.693664	0.982356
02	chr20	RS6515824	45122	major homozygote vs. minor homozygote	327	-0.274404	0.495915	0.982356
02	chr20	RS6116236	48699	major homozygote vs. heterozygote	328	-0.116885	0.224657	0.982356
02	chr20	RS6116236	48699	major homozygote vs. minor homozygote	328	-0.232665	0.418809	0.982356
02	chr20	RS6139361	49362	major homozygote vs. heterozygote	326	0.11377	0.23937	0.982356
02	chr20	RS6139361	49362	major homozygote vs. minor homozygote	326	0.358698	0.0559486	0.845903
02	chr20	RS1954267	56328	major homozygote vs. heterozygote	327	-0.154985	0.121208	0.978611
02	chr20	RS1954267	56328	major homozygote vs. minor homozygote	327	-0.390981	0.0978664	0.966832
02	chr20	RS1342137	73121	major homozygote vs. heterozygote	327	-0.0105003	0.912296	0.982356
02	chr20	RS1342137	73121	major homozygote vs. minor homozygote	327	0.0990869	0.500343	0.982356
02	chr20	RS6117404	74614	major homozygote vs. heterozygote	328	-0.00780863	0.937698	0.987337
02	chr20	RS6117404	74614	major homozygote vs. minor homozygote	328	-0.000572481	0.996433	0.989463
02	chr20	RS12624954	87456	major homozygote vs. heterozygote	328	-0.0855852	0.361445	0.982356
02	chr20	RS12624954	87456	major homozygote vs. minor homozygote	328	-0.143128	0.345999	0.982356
02	chr20	RS6039035	88280	major homozygote vs. heterozygote	326	-0.0877106	0.352355	0.982356
02	chr20	RS6039035	88280	major homozygote vs. minor homozygote	326	-0.145544	0.339334	0.982356
02	chr20	RS722829	117701	major homozygote vs. heterozygote	328	0.0293782	0.776939	0.982356
02	chr20	RS722829	117701	major homozygote vs. minor homozygote	328	0.111703	0.378827	0.982356
02	chr20	RS1469781	118642	major homozygote vs. heterozygote	327	-0.0885816	0.391096	0.982356
02	chr20	RS1469781	118642	major homozygote vs. minor homozygote	327	-0.195626	0.137558	0.982356
02	chr20	RS6041237	129967	major homozygote vs. heterozygote	327	-0.0490255	0.647591	0.982356
02	chr20	RS6041237	129967	major homozygote vs. heterozygote	327	-0.0223881	0.833643	0.982356
02	chr20	RS6041237	129967	major homozygote vs. minor homozygote	327	-0.0266374	0.829095	0.982356
02	chr20	RS6041237	129967	major homozygote vs. minor homozygote	327	0.0266374	0.829095	0.982356
02	chr20	RS6109597	136107	major homozygote vs. heterozygote	327	0.103981	0.445167	0.982356
02	chr20	RS6109606	136318	major homozygote vs. heterozygote	328	0.0303267	0.822132	0.982356
02	chr20	RS6074578	139797	major homozygote vs. heterozygote	327	-0.0385726	0.68945	0.982356
02	chr20	RS6074578	139797	major homozygote vs. minor homozygote	327	-0.10282	0.445319	0.982356
02	chr20	RS2164169	154402	major homozygote vs. heterozygote	328	-0.0569923	0.557242	0.982356
02	chr20	RS2164169	154402	major homozygote vs. minor homozygote	328	-0.000543607	0.996916	0.989463
02	chr20	RS6110474	156685	major homozygote vs. heterozygote	328	-0.0930734	0.442767	0.982356
02	chr20	RS6110474	156685	major homozygote vs. minor homozygote	328	-0.0422174	0.907637	0.982356
02	chr20	RS6074947	164811	major homozygote vs. heterozygote	327	0.0220701	0.833533	0.982356
02	chr20	RS6074947	164811	major homozygote vs. minor homozygote	327	0.0417842	0.74382	0.982356
02	chr20	RS10485818	168303	major homozygote vs. heterozygote	328	-0.176533	0.0938937	0.958287
02	chr20	RS10485818	168303	major homozygote vs. minor homozygote	328	0.284403	0.294531	0.982356
02	chr20	RS10485819	169018	major homozygote vs. heterozygote	326	-0.133108	0.200925	0.982356
02	chr20	RS10485819	169018	major homozygote vs. minor homozygote	326	0.281872	0.290239	0.982356
02	chr20	RS12624551	170632	major homozygote vs. heterozygote	328	-0.148278	0.170486	0.982356
02	chr20	RS12624551	170632	major homozygote vs. minor homozygote	328	0.293619	0.279644	0.982356
02	chr20	RS1978761	170836	major homozygote vs. heterozygote	328	-0.0299135	0.775925	0.982356
02	chr20	RS1978761	170836	major homozygote vs. minor homozygote	328	0.00364462	0.976282	0.989463
02	chr20	RS16999397	172128	major homozygote vs. heterozygote	328	0.0256149	0.788267	0.982356
02	chr20	RS16999397	172128	major homozygote vs. minor homozygote	328	0.0875418	0.552092	0.982356
02	chr20	RS419762	187294	major homozygote vs. heterozygote	328	0.0560848	0.549404	0.982356
02	chr20	RS419762	187294	major homozygote vs. minor homozygote	328	0.182794	0.245678	0.982356
02	chr20	RS1076719	198076	major homozygote vs. heterozygote	328	-0.241499	0.0119917	0.733647
02	chr20	RS1076719	198076	major homozygote vs. minor homozygote	328	0.191146	0.384207	0.982356
02	chr20	RS6045924	199494	major homozygote vs. heterozygote	325	-0.138503	0.184822	0.982356
02	chr20	RS6045924	199494	major homozygote vs. minor homozygote	325	0.405524	0.131518	0.982356
02	chr20	RS513522	200165	major homozygote vs. heterozygote	328	-0.134416	0.149076	0.982356
02	chr20	RS513522	200165	major homozygote vs. minor homozygote	328	0.0937966	0.599162	0.982356
02	chr20	RS3827151	204992	major homozygote vs. heterozygote	328	-0.00641942	0.951979	0.989463
02	chr20	RS3827151	204992	major homozygote vs. minor homozygote	328	-0.215631	0.0874866	0.958287
02	chr20	RS6046492	206865	major homozygote vs. heterozygote	328	0.230986	0.0183404	0.733647
02	chr20	RS6046492	206865	major homozygote vs. minor homozygote	328	0.141864	0.270717	0.982356
02	chr20	RS6082056	212997	major homozygote vs. heterozygote	322	0.0327694	0.729994	0.982356
02	chr20	RS6082056	212997	major homozygote vs. minor homozygote	322	-0.12779	0.391977	0.982356
02	chr20	RS6082267	217006	major homozygote vs. heterozygote	327	-0.00831064	0.932287	0.984788
02	chr20	RS6082267	217006	major homozygote vs. minor homozygote	327	-0.146703	0.262797	0.982356
02	chr20	RS6082431	222333	major homozygote vs. heterozygote	328	-0.0967744	0.320418	0.982356
02	chr20	RS6082431	222333	major homozygote vs. minor homozygote	328	-0.277691	0.0368561	0.734217
02	chr20	RS1997793	225832	major homozygote vs. heterozygote	326	0.223777	0.0219007	0.733647
02	chr20	RS1997793	225832	major homozygote vs. minor homozygote	326	0.330069	0.0135914	0.733647
02	chr20	RS4815112	231877	major homozygote vs. heterozygote	327	-0.19854	0.0382914	0.734217
02	chr20	RS4815112	231877	major homozygote vs. minor homozygote	327	0.0917384	0.58904	0.982356
02	chr20	RS6048226	233323	major homozygote vs. heterozygote	328	-0.192237	0.0432726	0.736539
02	chr20	RS6048226	233323	major homozygote vs. minor homozygote	328	-0.192051	0.166091	0.982356
02	chr20	RS6082956	236996	major homozygote vs. heterozygote	327	0.0924379	0.381445	0.982356
02	chr20	RS6082956	236996	major homozygote vs. minor homozygote	327	0.221528	0.0787742	0.933022
02	chr20	RS723477	237362	major homozygote vs. heterozygote	328	0.0450123	0.629275	0.982356
02	chr20	RS723477	237362	major homozygote vs. minor homozygote	328	-0.155976	0.482199	0.982356
02	chr20	RS6049002	244172	major homozygote vs. heterozygote	327	-0.0613917	0.513269	0.982356
02	chr20	RS6049002	244172	major homozygote vs. minor homozygote	327	-0.361495	0.0185468	0.733647
02	chr20	RS6050276	257692	major homozygote vs. heterozygote	327	-0.0220045	0.861459	0.982356
02	chr20	RS6050276	257692	major homozygote vs. minor homozygote	327	-0.190359	0.684661	0.982356
02	chr20	RS6051321	270612	major homozygote vs. heterozygote	328	-0.121151	0.205477	0.982356
02	chr20	RS6051321	270612	major homozygote vs. minor homozygote	328	0.167825	0.496616	0.982356
02	chr20	RS1001549	283225	major homozygote vs. heterozygote	324	0.0385243	0.742687	0.982356
02	chr20	RS1001549	283225	major homozygote vs. minor homozygote	324	-0.560521	0.227935	0.982356
02	chr20	RS6051490	293864	major homozygote vs. heterozygote	327	-0.101982	0.33641	0.982356
02	chr20	RS6051490	293864	major homozygote vs. minor homozygote	327	0.0242467	0.848031	0.982356
02	chr20	RS6051492	294751	major homozygote vs. heterozygote	328	-0.114532	0.31692	0.982356
02	chr20	RS6051492	294751	major homozygote vs. minor homozygote	328	-0.0775982	0.548122	0.982356
02	chr20	RS6084217	295908	major homozygote vs. heterozygote	320	0.0285663	0.783309	0.982356
02	chr20	RS6084217	295908	major homozygote vs. minor homozygote	320	-0.105605	0.43411	0.982356
02	chr20	RS6051520	299944	major homozygote vs. heterozygote	328	0.165525	0.0728659	0.933022
02	chr20	RS6051520	299944	major homozygote vs. minor homozygote	328	-0.197858	0.305858	0.982356
02	chr20	RS742605	301085	major homozygote vs. heterozygote	328	0.218448	0.0268753	0.733647
02	chr20	RS742605	301085	major homozygote vs. minor homozygote	328	-0.130818	0.331987	0.982356
02	chr20	RS6084242	305050	major homozygote vs. heterozygote	326	0.129854	0.164916	0.982356
02	chr20	RS6084242	305050	major homozygote vs. minor homozygote	326	-0.00804033	0.959768	0.989463
02	chr20	RS6037475	306935	major homozygote vs. heterozygote	327	0.197072	0.0347157	0.734217
02	chr20	RS6037475	306935	major homozygote vs. minor homozygote	327	0.000621993	0.996764	0.989463
02	chr20	RS6139007	308789	major homozygote vs. heterozygote	328	0.00197576	0.984243	0.989463
02	chr20	RS6139007	308789	major homozygote vs. minor homozygote	328	-0.173835	0.416026	0.982356
02	chr20	RS6115830	325226	major homozygote vs. heterozygote	327	0.0997662	0.323705	0.982356
02	chr20	RS6115830	325226	major homozygote vs. minor homozygote	327	-0.107722	0.406113	0.982356
02	chr20	RS2145068	328980	major homozygote vs. heterozygote	328	-0.110286	0.236156	0.982356
02	chr20	RS2145068	328980	major homozygote vs. minor homozygote	328	-0.0296294	0.87498	0.982356
02	chr20	RS6037542	330876	major homozygote vs. heterozygote	328	0.0138135	0.902551	0.982356
02	chr20	RS6037542	330876	major homozygote vs. minor homozygote	328	-0.361765	0.208851	0.982356
02	chr20	RS4815579	331720	major homozygote vs. heterozygote	328	0.0701309	0.464993	0.982356
02	chr20	RS4815579	331720	major homozygote vs. minor homozygote	328	0.158337	0.243026	0.982356
02	chr20	RS6084337	332898	major homozygote vs. heterozygote	328	-0.0132545	0.886813	0.982356
02	chr20	RS6084337	332898	major homozygote vs. minor homozygote	328	0.184875	0.238275	0.982356
02	chr20	RS4815585	337881	major homozygote vs. heterozygote	328	-0.0858417	0.372258	0.982356
02	chr20	RS4815585	337881	major homozygote vs. minor homozygote	328	0.0248496	0.85005	0.982356
02	chr20	RS7059	339170	major homozygote vs. heterozygote	328	-0.0299264	0.768885	0.982356
02	chr20	RS7059	339170	major homozygote vs. minor homozygote	328	0.0340649	0.783206	0.982356
02	chr20	RS6115906	345928	major homozygote vs. heterozygote	328	0.0695198	0.510237	0.982356
02	chr20	RS6115906	345928	major homozygote vs. minor homozygote	328	-0.119934	0.627148	0.982356
02	chr20	RS11698154	346278	major homozygote vs. heterozygote	328	-0.0465743	0.648386	0.982356
02	chr20	RS11698154	346278	major homozygote vs. minor homozygote	328	0.35798	0.129518	0.982356
02	chr20	RS3787563	352916	major homozygote vs. heterozygote	327	-0.0290475	0.765928	0.982356
02	chr20	RS3787563	352916	major homozygote vs. minor homozygote	327	-0.100813	0.428437	0.982356
02	chr20	RS2295495	359842	major homozygote vs. heterozygote	327	-0.186094	0.0588361	0.851659
02	chr20	RS2295495	359842	major homozygote vs. minor homozygote	327	-0.0352762	0.786153	0.982356
02	chr20	RS2273463	373434	major homozygote vs. heterozygote	327	-0.0986949	0.332056	0.982356
02	chr20	RS2273463	373434	major homozygote vs. minor homozygote	327	-0.189922	0.142681	0.982356
02	chr20	RS6052047	373865	major homozygote vs. heterozygote	327	-0.126594	0.431649	0.982356
02	chr20	RS150207	388443	major homozygote vs. heterozygote	328	-0.155942	0.153561	0.982356
02	chr20	RS150207	388443	major homozygote vs. minor homozygote	328	-0.232008	0.0742	0.933022
02	chr20	RS205898	391798	major homozygote vs. heterozygote	328	0.0877977	0.381859	0.982356
02	chr20	RS205898	391798	major homozygote vs. minor homozygote	328	-0.126996	0.309126	0.982356
02	chr20	RS459012	410008	major homozygote vs. heterozygote	328	-0.150582	0.124489	0.978611
02	chr20	RS459012	410008	major homozygote vs. minor homozygote	328	-0.161584	0.550426	0.982356
02	chr20	RS461944	415358	major homozygote vs. heterozygote	327	-0.138443	0.140779	0.982356
02	chr20	RS461944	415358	major homozygote vs. minor homozygote	327	-0.130973	0.435379	0.982356
02	chr20	RS157816	424285	major homozygote vs. heterozygote	328	-0.0328743	0.734132	0.982356
02	chr20	RS157816	424285	major homozygote vs. minor homozygote	328	0.0311507	0.839879	0.982356
02	chr20	RS6037819	433321	major homozygote vs. heterozygote	328	0.354145	0.00964462	0.733647
02	chr20	RS6037819	433321	major homozygote vs. minor homozygote	328	0.48853	0.538438	0.982356
02	chr20	RS4815707	450937	major homozygote vs. heterozygote	328	0.125733	0.225279	0.982356
02	chr20	RS4815707	450937	major homozygote vs. minor homozygote	328	0.0955511	0.473974	0.982356
02	chr20	RS205908	459897	major homozygote vs. heterozygote	328	0.00930334	0.922448	0.982356
02	chr20	RS205908	459897	major homozygote vs. minor homozygote	328	-0.0725888	0.6141	0.982356
02	chr20	RS6107514	467697	major homozygote vs. heterozygote	328	0.358517	0.0117299	0.733647
02	chr20	RS6107514	467697	major homozygote vs. minor homozygote	328	0.483179	0.543096	0.982356
02	chr20	RS188205	479978	major homozygote vs. heterozygote	328	0.0372062	0.708067	0.982356
02	chr20	RS188205	479978	major homozygote vs. minor homozygote	328	-0.253852	0.41074	0.982356
02	chr20	RS204680	487650	major homozygote vs. heterozygote	328	-0.01121	0.90625	0.982356
02	chr20	RS204680	487650	major homozygote vs. minor homozygote	328	0.125755	0.728867	0.982356
02	chr20	RS2006782	489589	major homozygote vs. heterozygote	327	-0.0210751	0.825352	0.982356
02	chr20	RS2006782	489589	major homozygote vs. minor homozygote	327	-0.06918	0.632327	0.982356
02	chr20	RS204694	491744	major homozygote vs. heterozygote	328	-0.00419447	0.966206	0.989463
02	chr20	RS204694	491744	major homozygote vs. minor homozygote	328	-0.0213534	0.873172	0.982356
02	chr20	RS6084945	497364	major homozygote vs. heterozygote	320	0.0331286	0.723343	0.982356
02	chr20	RS6084945	497364	major homozygote vs. minor homozygote	320	0.186304	0.399378	0.982356
02	chr20	RS4362630	498788	major homozygote vs. heterozygote	328	-0.159706	0.270725	0.982356
02	chr20	RS4362630	498788	major homozygote vs. minor homozygote	328	0.356293	0.531388	0.982356
02	chr20	RS282145	499921	major homozygote vs. heterozygote	327	-0.105154	0.265021	0.982356
02	chr20	RS282145	499921	major homozygote vs. minor homozygote	327	-0.0372262	0.797697	0.982356
02	chr20	RS282146	503352	major homozygote vs. heterozygote	327	-0.287271	0.00678643	0.733647
02	chr20	RS282146	503352	major homozygote vs. minor homozygote	327	-0.21499	0.103801	0.970959
02	chr20	RS282149	509125	major homozygote vs. heterozygote	328	0.149553	0.108391	0.970959
02	chr20	RS282149	509125	major homozygote vs. minor homozygote	328	-0.0730486	0.787628	0.982356
02	chr20	RS2316866	510314	major homozygote vs. heterozygote	327	-0.00465332	0.962642	0.989463
02	chr20	RS2316866	510314	major homozygote vs. minor homozygote	327	-0.21298	0.112996	0.970959
02	chr20	RS6053148	513985	major homozygote vs. heterozygote	328	0.0176242	0.867613	0.982356
02	chr20	RS6053148	513985	major homozygote vs. minor homozygote	328	0.314735	0.200786	0.982356
02	chr20	RS2016981	521036	major homozygote vs. heterozygote	328	0.01598	0.876038	0.982356
02	chr20	RS2016981	521036	major homozygote vs. minor homozygote	328	-0.0125666	0.923919	0.982356
02	chr20	RS6139653	522308	major homozygote vs. heterozygote	328	-0.0885253	0.395748	0.982356
02	chr20	RS6139653	522308	major homozygote vs. minor homozygote	328	-0.16249	0.528619	0.982356
02	chr20	RS282152	527657	major homozygote vs. heterozygote	328	-0.0759683	0.413574	0.982356
02	chr20	RS282152	527657	major homozygote vs. minor homozygote	328	-0.332826	0.0290616	0.734217
02	chr20	RS6116745	531587	major homozygote vs. heterozygote	328	0.180509	0.0589519	0.851659
02	chr20	RS6116745	531587	major homozygote vs. minor homozygote	328	0.301018	0.0378341	0.734217
02	chr20	RS282162	534955	major homozygote vs. heterozygote	328	-0.0672745	0.468455	0.982356
02	chr20	RS282162	534955	major homozygote vs. minor homozygote	328	-0.412692	0.00752614	0.733647
02	chr20	RS282163	536089	major homozygote vs. heterozygote	326	0.0604185	0.527017	0.982356
02	chr20	RS282163	536089	major homozygote vs. minor homozygote	326	0.112117	0.650986	0.982356
02	chr20	RS3761308	539694	major homozygote vs. heterozygote	328	-0.160013	0.129079	0.982356
02	chr20	RS3761308	539694	major homozygote vs. minor homozygote	328	0.153172	0.670907	0.982356
02	chr20	RS282168	540801	major homozygote vs. heterozygote	328	0.026509	0.779342	0.982356
02	chr20	RS282168	540801	major homozygote vs. minor homozygote	328	0.117831	0.619973	0.982356
02	chr20	RS282159	546694	major homozygote vs. heterozygote	328	0.033724	0.714225	0.982356
02	chr20	RS282159	546694	major homozygote vs. minor homozygote	328	-0.0415507	0.857201	0.982356
02	chr20	RS282160	548964	major homozygote vs. heterozygote	328	-0.0109776	0.909172	0.982356
02	chr20	RS282160	548964	major homozygote vs. minor homozygote	328	0.180108	0.485946	0.982356
02	chr20	RS6133220	551620	major homozygote vs. heterozygote	327	0.216861	0.0279434	0.733647
02	chr20	RS6133220	551620	major homozygote vs. minor homozygote	327	0.129556	0.305485	0.982356
02	chr20	RS4815836	553889	major homozygote vs. heterozygote	320	0.0948166	0.306088	0.982356
02	chr20	RS4815836	553889	major homozygote vs. minor homozygote	320	0.0358368	0.863857	0.982356
02	chr20	RS6038199	554714	major homozygote vs. heterozygote	328	0.169132	0.0774181	0.933022
02	chr20	RS6038199	554714	major homozygote vs. minor homozygote	328	0.171124	0.509817	0.982356
02	chr20	RS911448	558661	major homozygote vs. heterozygote	327	0.100308	0.283311	0.982356
02	chr20	RS911448	558661	major homozygote vs. minor homozygote	327	-0.168437	0.284878	0.982356
02	chr20	RS6139794	565808	major homozygote vs. heterozygote	328	-0.082437	0.369159	0.982356
02	chr20	RS6139794	565808	major homozygote vs. minor homozygote	328	0.233434	0.206993	0.982356
02	chr20	RS1980586	567611	major homozygote vs. heterozygote	328	-0.214387	0.0779418	0.933022
02	chr20	RS1980586	567611	major homozygote vs. minor homozygote	328	0.34575	0.665128	0.982356
02	chr20	RS6053635	573267	major homozygote vs. heterozygote	328	0.0541187	0.60049	0.982356
02	chr20	RS6053635	573267	major homozygote vs. minor homozygote	328	-0.16894	0.609501	0.982356
02	chr20	RS6053666	576890	major homozygote vs. heterozygote	327	-0.0509412	0.57937	0.982356
02	chr20	RS6053666	576890	major homozygote vs. minor homozygote	327	-0.345643	0.05275	0.825957
02	chr20	RS6107696	578970	major homozygote vs. heterozygote	327	-0.0217292	0.814848	0.982356
02	chr20	RS6107696	578970	major homozygote vs. minor homozygote	327	0.0503944	0.754078	0.982356
02	chr20	RS6085283	580959	major homozygote vs. heterozygote	326	-0.0138911	0.889857	0.982356
02	chr20	RS6085283	580959	major homozygote vs. minor homozygote	326	0.107668	0.413599	0.982356
02	chr20	RS12480949	586921	major homozygote vs. heterozygote	328	-0.0450573	0.659064	0.982356
02	chr20	RS12480949	586921	major homozygote vs. minor homozygote	328	-0.497572	0.134633	0.982356
02	chr20	RS6053783	589893	major homozygote vs. heterozygote	327	-0.108578	0.268326	0.982356
02	chr20	RS6053783	589893	major homozygote vs. minor homozygote	327	-0.145948	0.286482	0.982356
02	chr20	RS6107716	591919	major homozygote vs. heterozygote	328	0.0306258	0.748784	0.982356
02	chr20	RS6107716	591919	major homozygote vs. minor homozygote	328	-0.0654157	0.70101	0.982356
02	chr20	RS6053798	593853	major homozygote vs. heterozygote	326	-0.0218058	0.814384	0.982356
02	chr20	RS6053798	593853	major homozygote vs. minor homozygote	326	0.171789	0.39655	0.982356
02	chr20	RS6053809	596989	major homozygote vs. heterozygote	328	-0.150747	0.152562	0.982356
02	chr20	RS6053809	596989	major homozygote vs. minor homozygote	328	0.08352	0.510771	0.982356
02	chr20	RS753490	600097	major homozygote vs. heterozygote	323	-0.0696163	0.468556	0.982356
02	chr20	RS753490	600097	major homozygote vs. minor homozygote	323	0.399195	0.192792	0.982356
02	chr20	RS6085394	608793	major homozygote vs. heterozygote	328	0.035315	0.705415	0.982356
02	chr20	RS6085394	608793	major homozygote vs. minor homozygote	328	-0.117958	0.46456	0.982356
02	chr20	RS4815889	613551	major homozygote vs. heterozygote	327	0.096104	0.372204	0.982356
02	chr20	RS4815889	613551	major homozygote vs. minor homozygote	327	-0.101862	0.707459	0.982356
02	chr20	RS6139948	622962	major homozygote vs. heterozygote	328	-0.043541	0.640472	0.982356
02	chr20	RS6139948	622962	major homozygote vs. minor homozygote	328	0.0934475	0.604235	0.982356
02	chr20	RS1535234	623903	major homozygote vs. heterozygote	328	0.158163	0.141874	0.982356
02	chr20	RS1535234	623903	major homozygote vs. minor homozygote	328	0.205799	0.423948	0.982356
02	chr20	RS6085469	629164	major homozygote vs. heterozygote	328	-0.0350732	0.749968	0.982356
02	chr20	RS6085469	629164	major homozygote vs. minor homozygote	328	0.0673463	0.593203	0.982356
02	chr20	RS753320	631616	major homozygote vs. heterozygote	323	-0.27402	0.0076087	0.733647
02	chr20	RS753320	631616	major homozygote vs. minor homozygote	323	-0.122455	0.732763	0.982356
02	chr20	RS6139971	635772	major homozygote vs. heterozygote	328	-0.00351789	0.972164	0.989463
02	chr20	RS6139971	635772	major homozygote vs. minor homozygote	328	-0.396456	0.195257	0.982356
02	chr20	RS873544	639592	major homozygote vs. heterozygote	328	0.00650755	0.948871	0.989463
02	chr20	RS873544	639592	major homozygote vs. minor homozygote	328	-0.0723257	0.583465	0.982356
02	chr20	RS1114734	642894	major homozygote vs. heterozygote	326	-0.158041	0.178576	0.982356
02	chr20	RS1114734	642894	major homozygote vs. minor homozygote	326	0.224105	0.629728	0.982356
02	chr20	RS8121910	643670	major homozygote vs. heterozygote	327	-0.0606882	0.519796	0.982356
02	chr20	RS8121910	643670	major homozygote vs. minor homozygote	327	-0.174266	0.415244	0.982356
02	chr20	RS6117279	646987	major homozygote vs. heterozygote	328	-0.218297	0.0190729	0.733647
02	chr20	RS6117279	646987	major homozygote vs. minor homozygote	328	-0.114445	0.499962	0.982356
02	chr20	RS6085580	650570	major homozygote vs. heterozygote	328	0.0702339	0.461864	0.982356
02	chr20	RS6085580	650570	major homozygote vs. minor homozygote	328	0.0249894	0.935698	0.987239
02	chr20	RS6107832	655880	major homozygote vs. heterozygote	328	0.0297498	0.766992	0.982356
02	chr20	RS6107832	655880	major homozygote vs. minor homozygote	328	-0.290011	0.017964	0.733647
02	chr20	RS927067	662462	major homozygote vs. heterozygote	328	-0.00957477	0.920314	0.982356
02	chr20	RS927067	662462	major homozygote vs. minor homozygote	328	-0.129884	0.584647	0.982356
02	chr20	RS6133337	663175	major homozygote vs. heterozygote	315	-0.052718	0.607757	0.982356
02	chr20	RS6133337	663175	major homozygote vs. minor homozygote	315	-0.0496811	0.704357	0.982356
02	chr20	RS6117373	665649	major homozygote vs. heterozygote	328	0.0605437	0.630142	0.982356
02	chr20	RS1884639	667854	major homozygote vs. heterozygote	328	-0.116004	0.243826	0.982356
02	chr20	RS1884639	667854	major homozygote vs. minor homozygote	328	-0.0837183	0.544015	0.982356
02	chr20	RS1074257	671155	major homozygote vs. heterozygote	328	-0.0961107	0.30089	0.982356
02	chr20	RS1074257	671155	major homozygote vs. minor homozygote	328	0.0635782	0.773242	0.982356
02	chr20	RS6140090	679744	major homozygote vs. heterozygote	327	-0.0157588	0.864506	0.982356
02	chr20	RS6140090	679744	major homozygote vs. minor homozygote	327	0.210965	0.211141	0.982356
02	chr20	RS6085691	683858	major homozygote vs. heterozygote	321	-0.0572943	0.550529	0.982356
02	chr20	RS6085691	683858	major homozygote vs. minor homozygote	321	0.0799133	0.584592	0.982356
02	chr20	RS4815945	687452	major homozygote vs. heterozygote	328	-0.133459	0.175687	0.982356
02	chr20	RS4815945	687452	major homozygote vs. minor homozygote	328	-0.219	0.473995	0.982356
02	chr20	RS6117508	690931	major homozygote vs. heterozygote	325	0.128559	0.185465	0.982356
02	chr20	RS6117508	690931	major homozygote vs. minor homozygote	325	-0.167124	0.396067	0.982356
02	chr20	RS2317024	691220	major homozygote vs. heterozygote	326	-0.112324	0.234107	0.982356
02	chr20	RS2317024	691220	major homozygote vs. minor homozygote	326	0.0283732	0.848087	0.982356
02	chr20	RS6140113	691770	major homozygote vs. heterozygote	327	-0.107914	0.299348	0.982356
02	chr20	RS6140113	691770	major homozygote vs. minor homozygote	327	0.250089	0.384639	0.982356
02	chr20	RS910858	691827	major homozygote vs. heterozygote	328	0.115338	0.213792	0.982356
02	chr20	RS910858	691827	major homozygote vs. minor homozygote	328	-0.0523421	0.748857	0.982356
02	chr20	RS3746802	692308	major homozygote vs. heterozygote	327	-0.143567	0.227791	0.982356
02	chr20	RS3746802	692308	major homozygote vs. minor homozygote	327	0.401388	0.483123	0.982356
02	chr20	RS3746803	692382	major homozygote vs. heterozygote	327	-0.163695	0.174881	0.982356
02	chr20	RS3746803	692382	major homozygote vs. minor homozygote	327	0.384235	0.502414	0.982356
02	chr20	RS3746804	692415	major homozygote vs. heterozygote	327	-0.0265335	0.795518	0.982356
02	chr20	RS3746804	692415	major homozygote vs. minor homozygote	327	-0.317003	0.0892623	0.958287
02	chr20	RS3746807	693963	major homozygote vs. heterozygote	328	-0.10538	0.383892	0.982356
02	chr20	RS3746807	693963	major homozygote vs. minor homozygote	328	-0.223796	0.497818	0.982356
02	chr20	RS1884637	696974	major homozygote vs. heterozygote	328	-0.00994763	0.917308	0.982356
02	chr20	RS1884637	696974	major homozygote vs. minor homozygote	328	-0.00438322	0.974085	0.989463
02	chr20	RS4815961	700633	major homozygote vs. heterozygote	326	-0.0603406	0.528872	0.982356
02	chr20	RS4815961	700633	major homozygote vs. minor homozygote	326	0.0354991	0.801115	0.982356
02	chr20	RS668988	701739	major homozygote vs. heterozygote	327	-0.0142851	0.883028	0.982356
02	chr20	RS668988	701739	major homozygote vs. minor homozygote	327	0.0243933	0.857433	0.982356
02	chr20	RS592954	729645	major homozygote vs. heterozygote	328	0.159268	0.093037	0.958287
02	chr20	RS592954	729645	major homozygote vs. minor homozygote	328	0.129199	0.431774	0.982356
02	chr20	RS2180465	735341	major homozygote vs. heterozygote	326	0.167011	0.104321	0.970959
02	chr20	RS2180465	735341	major homozygote vs. minor homozygote	326	0.0749179	0.543913	0.982356
02	chr20	RS645843	746755	major homozygote vs. heterozygote	328	0.138847	0.170979	0.982356
02	chr20	RS645843	746755	major homozygote vs. minor homozygote	328	0.645452	0.0121566	0.733647
02	chr20	RS600810	750123	major homozygote vs. heterozygote	327	0.0128724	0.890849	0.982356
02	chr20	RS600810	750123	major homozygote vs. minor homozygote	327	-0.0290566	0.855247	0.982356
02	chr20	RS673261	754878	major homozygote vs. heterozygote	327	0.196266	0.0340981	0.734217
02	chr20	RS673261	754878	major homozygote vs. minor homozygote	327	0.304043	0.0505845	0.825957
02	chr20	RS6055109	755864	major homozygote vs. heterozygote	328	0.120537	0.365469	0.982356
02	chr20	RS6055109	755864	major homozygote vs. minor homozygote	328	-0.775716	0.331956	0.982356
02	chr20	RS610274	757930	major homozygote vs. heterozygote	323	0.184757	0.0431675	0.736539
02	chr20	RS610274	757930	major homozygote vs. minor homozygote	323	0.445046	0.00217036	0.657344
02	chr20	RS491100	759975	major homozygote vs. heterozygote	328	0.0431037	0.710857	0.982356
02	chr20	RS491100	759975	major homozygote vs. minor homozygote	328	0.0428406	0.731784	0.982356
02	chr20	RS552367	771504	major homozygote vs. heterozygote	327	-0.0681059	0.468876	0.982356
02	chr20	RS552367	771504	major homozygote vs. minor homozygote	327	0.0765401	0.686515	0.982356
02	chr20	RS1045410	774666	major homozygote vs. heterozygote	327	0.113964	0.219662	0.982356
02	chr20	RS1045410	774666	major homozygote vs. minor homozygote	327	0.189104	0.237655	0.982356
02	chr20	RS4816023	780763	major homozygote vs. heterozygote	327	-0.152505	0.137695	0.982356
02	chr20	RS4816023	780763	major homozygote vs. minor homozygote	327	-0.266905	0.0408896	0.736539
02	chr20	RS626703	784700	major homozygote vs. heterozygote	328	-0.00237268	0.983134	0.989463
02	chr20	RS2183307	786260	major homozygote vs. heterozygote	327	0.000832777	0.993918	0.989463
02	chr20	RS2183307	786260	major homozygote vs. minor homozygote	327	-0.100643	0.828978	0.982356
02	chr20	RS6038974	788405	major homozygote vs. heterozygote	327	0.140718	0.401616	0.982356
02	chr20	RS6038974	788405	major homozygote vs. minor homozygote	327	0.302193	0.706481	0.982356
02	chr20	RS6086286	792801	major homozygote vs. heterozygote	328	0.0485403	0.702505	0.982356
02	chr20	RS6086286	792801	major homozygote vs. minor homozygote	328	1.10305	0.000277271	0.167269
02	chr20	RS1411192	799769	major homozygote vs. heterozygote	328	0.0183099	0.880838	0.982356
02	chr20	RS1411192	799769	major homozygote vs. minor homozygote	328	0.783964	0.327383	0.982356
02	chr20	RS1888087	801435	major homozygote vs. heterozygote	327	0.0169964	0.88071	0.982356
02	chr20	RS1888087	801435	major homozygote vs. minor homozygote	327	0.127591	0.75268	0.982356
02	chr20	RS944115	804837	major homozygote vs. heterozygote	328	0.0480941	0.596612	0.982356
02	chr20	RS944115	804837	major homozygote vs. minor homozygote	328	0.571833	0.000544138	0.219
02	chr20	RS882805	805377	major homozygote vs. heterozygote	328	0.123893	0.287836	0.982356
02	chr20	RS882805	805377	major homozygote vs. minor homozygote	328	1.30579	0.0206105	0.733647
02	chr20	RS6077309	810823	major homozygote vs. heterozygote	328	0.168492	0.104513	0.970959
02	chr20	RS6077309	810823	major homozygote vs. minor homozygote	328	1.09388	0.000125046	0.150965
02	chr20	RS6055551	811706	major homozygote vs. heterozygote	327	0.0897148	0.346927	0.982356
02	chr20	RS6055551	811706	major homozygote vs. minor homozygote	327	0.306314	0.179899	0.982356
02	chr20	RS3787565	812512	major homozygote vs. heterozygote	327	0.127995	0.291458	0.982356
02	chr20	RS3787565	812512	major homozygote vs. minor homozygote	327	0.852213	0.0183598	0.733647
02	chr20	RS6086361	818556	major homozygote vs. heterozygote	328	0.271205	0.0361201	0.734217
02	chr20	RS6086361	818556	major homozygote vs. minor homozygote	328	1.321	0.0185809	0.733647
02	chr20	RS6108123	821277	major homozygote vs. heterozygote	326	0.0122071	0.897757	0.982356
02	chr20	RS6108123	821277	major homozygote vs. minor homozygote	326	0.284562	0.0516389	0.825957
02	chr20	RS4816051	821749	major homozygote vs. heterozygote	327	0.0610122	0.509671	0.982356
02	chr20	RS4816051	821749	major homozygote vs. minor homozygote	327	-0.0953849	0.572869	0.982356
02	chr20	RS1590871	824702	major homozygote vs. heterozygote	328	-0.044959	0.625767	0.982356
02	chr20	RS1590871	824702	major homozygote vs. minor homozygote	328	0.188872	0.265766	0.982356
02	chr20	RS6039132	830803	major homozygote vs. heterozygote	323	-0.0792654	0.415639	0.982356
02	chr20	RS6039132	830803	major homozygote vs. minor homozygote	323	0.235411	0.244081	0.982356
02	chr20	RS6039134	831000	major homozygote vs. heterozygote	326	-0.0123074	0.894786	0.982356
02	chr20	RS6039134	831000	major homozygote vs. minor homozygote	326	0.271158	0.0724326	0.933022
02	chr20	RS6055734	831514	major homozygote vs. heterozygote	328	0.223841	0.121556	0.978611
02	chr20	RS6055734	831514	major homozygote vs. minor homozygote	328	2.40445	0.00253794	0.657344
02	chr20	RS976165	834856	major homozygote vs. heterozygote	323	0.00127249	0.989427	0.989463
02	chr20	RS976165	834856	major homozygote vs. minor homozygote	323	0.256435	0.105714	0.970959
02	chr20	RS742922	835675	major homozygote vs. heterozygote	328	0.199162	0.141104	0.982356
02	chr20	RS574628	840948	major homozygote vs. heterozygote	326	0.0497204	0.60985	0.982356
02	chr20	RS574628	840948	major homozygote vs. minor homozygote	326	0.0669652	0.605787	0.982356
02	chr20	RS524765	842967	major homozygote vs. heterozygote	326	0.080717	0.379333	0.982356
02	chr20	RS524765	842967	major homozygote vs. minor homozygote	326	-0.111788	0.555547	0.982356
02	chr20	RS1014898	843531	major homozygote vs. heterozygote	327	0.155229	0.216411	0.982356
02	chr20	RS1014898	843531	major homozygote vs. minor homozygote	327	0.682446	0.0896381	0.958287
02	chr20	RS1997923	845614	major homozygote vs. heterozygote	327	-0.0718711	0.459784	0.982356
02	chr20	RS1997923	845614	major homozygote vs. minor homozygote	327	0.163933	0.211557	0.982356
02	chr20	RS501322	848831	major homozygote vs. heterozygote	328	-0.0325312	0.749987	0.982356
02	chr20	RS501322	848831	major homozygote vs. minor homozygote	328	0.0283346	0.830528	0.982356
02	chr20	RS530365	849676	major homozygote vs. heterozygote	328	0.202723	0.141442	0.982356
02	chr20	RS530365	849676	major homozygote vs. minor homozygote	328	-0.436523	0.44126	0.982356
02	chr20	RS6133587	850060	major homozygote vs. heterozygote	327	0.108505	0.251957	0.982356
02	chr20	RS6133587	850060	major homozygote vs. minor homozygote	327	-0.093678	0.562236	0.982356
02	chr20	RS761570	860626	major homozygote vs. heterozygote	327	0.0121469	0.896544	0.982356
02	chr20	RS761570	860626	major homozygote vs. minor homozygote	327	-0.177775	0.392996	0.982356
02	chr20	RS6086545	863863	major homozygote vs. heterozygote	327	0.0143631	0.877426	0.982356
02	chr20	RS6086545	863863	major homozygote vs. minor homozygote	327	-0.209039	0.33001	0.982356
02	chr20	RS564744	869971	major homozygote vs. heterozygote	327	0.0059363	0.948898	0.989463
02	chr20	RS564744	869971	major homozygote vs. minor homozygote	327	-0.0932002	0.518709	0.982356
02	chr20	RS502716	874397	major homozygote vs. heterozygote	327	-0.0196864	0.837993	0.982356
02	chr20	RS502716	874397	major homozygote vs. minor homozygote	327	-0.038034	0.782454	0.982356
02	chr20	RS504507	874585	major homozygote vs. heterozygote	328	0.0312984	0.742931	0.982356
02	chr20	RS504507	874585	major homozygote vs. minor homozygote	328	-0.167866	0.260612	0.982356
02	chr20	RS530652	878560	major homozygote vs. heterozygote	328	-0.0436791	0.64204	0.982356
02	chr20	RS530652	878560	major homozygote vs. minor homozygote	328	-0.182777	0.226509	0.982356
02	chr20	RS480789	880618	major homozygote vs. heterozygote	328	0.0865547	0.393968	0.982356
02	chr20	RS480789	880618	major homozygote vs. minor homozygote	328	0.0134077	0.912557	0.982356
02	chr20	RS6140734	882313	major homozygote vs. heterozygote	327	0.103932	0.287935	0.982356
02	chr20	RS6140734	882313	major homozygote vs. minor homozygote	327	-0.131836	0.308954	0.982356
02	chr20	RS550408	882948	major homozygote vs. heterozygote	328	0.018304	0.850591	0.982356
02	chr20	RS550408	882948	major homozygote vs. minor homozygote	328	0.0233559	0.859584	0.982356
02	chr20	RS6039300	884079	major homozygote vs. heterozygote	326	0.0278063	0.779139	0.982356
02	chr20	RS6039300	884079	major homozygote vs. minor homozygote	326	-0.816287	0.0139428	0.733647
02	chr20	RS486344	887161	major homozygote vs. heterozygote	328	0.0759328	0.460311	0.982356
02	chr20	RS486344	887161	major homozygote vs. minor homozygote	328	-0.299604	0.204631	0.982356
02	chr20	RS564477	889419	major homozygote vs. heterozygote	328	0.00101054	0.993833	0.989463
02	chr20	RS564477	889419	major homozygote vs. minor homozygote	328	-0.781281	0.092794	0.958287
02	chr20	RS570869	890098	major homozygote vs. heterozygote	328	-0.0501644	0.704372	0.982356
02	chr20	RS570869	890098	major homozygote vs. minor homozygote	328	-0.0602734	0.915759	0.982356
02	chr20	RS6086687	891058	major homozygote vs. heterozygote	328	-0.0205621	0.871178	0.982356
02	chr20	RS6086687	891058	major homozygote vs. minor homozygote	328	0.260205	0.649053	0.982356
02	chr20	RS2317321	901050	major homozygote vs. heterozygote	328	0.0211389	0.830526	0.982356
02	chr20	RS2317321	901050	major homozygote vs. minor homozygote	328	-0.264964	0.262606	0.982356
02	chr20	RS6086733	902364	major homozygote vs. heterozygote	328	-0.0732087	0.52368	0.982356
02	chr20	RS6086733	902364	major homozygote vs. minor homozygote	328	0.25045	0.661188	0.982356
02	chr20	RS6140836	903412	major homozygote vs. heterozygote	328	-0.0919346	0.402405	0.982356
02	chr20	RS6140836	903412	major homozygote vs. minor homozygote	328	0.284013	0.434063	0.982356
02	chr20	RS4816116	907339	major homozygote vs. heterozygote	327	0.0582155	0.578377	0.982356
02	chr20	RS4816116	907339	major homozygote vs. minor homozygote	327	-0.194082	0.475028	0.982356
02	chr20	RS6086773	909220	major homozygote vs. heterozygote	328	0.120356	0.268927	0.982356
02	chr20	RS6086773	909220	major homozygote vs. minor homozygote	328	0.325863	0.370041	0.982356
02	chr20	RS6108256	909527	major homozygote vs. heterozygote	326	-0.0722309	0.566757	0.982356
02	chr20	RS6108256	909527	major homozygote vs. minor homozygote	326	-0.481434	0.388008	0.982356
02	chr20	RS4813886	912652	major homozygote vs. heterozygote	328	0.0488491	0.66166	0.982356
02	chr20	RS4813886	912652	major homozygote vs. minor homozygote	328	-0.20337	0.540382	0.982356
02	chr20	RS6140878	915848	major homozygote vs. heterozygote	328	0.0412588	0.695838	0.982356
02	chr20	RS6140878	915848	major homozygote vs. minor homozygote	328	-0.124454	0.686353	0.982356
02	chr20	RS6133676	920129	major homozygote vs. heterozygote	327	0.0418302	0.761744	0.982356
02	chr20	RS6133676	920129	major homozygote vs. minor homozygote	327	0.26607	0.641801	0.982356
02	chr20	RS6056558	933530	major homozygote vs. heterozygote	327	0.188337	0.0811969	0.952105
02	chr20	RS6056558	933530	major homozygote vs. minor homozygote	327	0.183088	0.167801	0.982356
02	chr20	RS6039459	940713	major homozygote vs. heterozygote	328	0.0194934	0.854891	0.982356
02	chr20	RS6039459	940713	major homozygote vs. minor homozygote	328	0.0775046	0.735657	0.982356
02	chr20	RS6108292	943832	major homozygote vs. heterozygote	320	0.115405	0.2577	0.982356
02	chr20	RS6108292	943832	major homozygote vs. minor homozygote	320	0.186463	0.413444	0.982356
02	chr20	RS6056637	947784	major homozygote vs. heterozygote	327	0.0103416	0.91512	0.982356
02	chr20	RS6056637	947784	major homozygote vs. minor homozygote	327	0.179142	0.514805	0.982356
02	chr20	RS879013	957679	major homozygote vs. heterozygote	326	0.0755351	0.421807	0.982356
02	chr20	RS879013	957679	major homozygote vs. minor homozygote	326	0.106064	0.498436	0.982356
02	chr20	RS6039511	958089	major homozygote vs. heterozygote	328	0.0795044	0.553923	0.982356
02	chr20	RS6039511	958089	major homozygote vs. minor homozygote	328	-0.934221	0.242865	0.982356
02	chr20	RS4816153	960798	major homozygote vs. heterozygote	327	-0.0222515	0.809066	0.982356
02	chr20	RS4816153	960798	major homozygote vs. minor homozygote	327	-0.111978	0.6065	0.982356
02	chr20	RS6056801	968318	major homozygote vs. heterozygote	328	-0.0293566	0.784107	0.982356
02	chr20	RS6056801	968318	major homozygote vs. minor homozygote	328	0.0894294	0.465268	0.982356
02	chr20	RS6056813	970712	major homozygote vs. heterozygote	327	-0.0406139	0.661717	0.982356
02	chr20	RS6056813	970712	major homozygote vs. minor homozygote	327	-0.0318688	0.852414	0.982356
02	chr20	RS4816177	977686	major homozygote vs. heterozygote	328	-0.0660988	0.497284	0.982356
02	chr20	RS4816177	977686	major homozygote vs. minor homozygote	328	-0.19892	0.324703	0.982356
02	chr20	RS6118727	978235	major homozygote vs. heterozygote	327	0.105095	0.298351	0.982356
02	chr20	RS6118727	978235	major homozygote vs. minor homozygote	327	0.255913	0.0464053	0.781928
02	chr20	RS2180368	987828	major homozygote vs. heterozygote	326	-0.10777	0.225698	0.982356
02	chr20	RS2180368	987828	major homozygote vs. minor homozygote	326	0.220841	0.293506	0.982356
02	chr20	RS6056973	988861	major homozygote vs. heterozygote	328	0.207242	0.0247041	0.733647
02	chr20	RS6056973	988861	major homozygote vs. minor homozygote	328	-0.026283	0.93128	0.984788
02	chr20	RS6087073	993261	major homozygote vs. heterozygote	325	0.0384772	0.792278	0.982356
02	chr20	RS6087073	993261	major homozygote vs. minor homozygote	325	0.389912	0.495743	0.982356
02	chr20	RS6087091	998896	major homozygote vs. heterozygote	328	0.0764995	0.398683	0.982356
02	chr20	RS6087091	998896	major homozygote vs. minor homozygote	328	0.417509	0.0344391	0.734217
02	chr20	RS6077653	1010682	major homozygote vs. heterozygote	319	-0.0751132	0.426501	0.982356
02	chr20	RS6077653	1010682	major homozygote vs. minor homozygote	319	0.0783622	0.731877	0.982356
02	chr20	RS6077755	1037961	major homozygote vs. heterozygote	328	0.142659	0.11309	0.970959
02	chr20	RS6077755	1037961	major homozygote vs. minor homozygote	328	0.365164	0.0991595	0.970959
02	chr20	RS6077792	1044116	major homozygote vs. heterozygote	328	0.167195	0.0634475	0.893899
02	chr20	RS6077792	1044116	major homozygote vs. minor homozygote	328	0.536893	0.00561907	0.733647
02	chr20	RS4813031	1045747	major homozygote vs. heterozygote	327	0.041824	0.66966	0.982356
02	chr20	RS4813031	1045747	major homozygote vs. minor homozygote	327	0.309988	0.0231	0.733647
02	chr20	RS6074148	1046486	major homozygote vs. heterozygote	328	-0.0924588	0.315404	0.982356
02	chr20	RS6074148	1046486	major homozygote vs. minor homozygote	328	-0.149546	0.390718	0.982356
02	chr20	RS1803415	1047523	major homozygote vs. heterozygote	327	-0.169782	0.110027	0.970959
02	chr20	RS1803415	1047523	major homozygote vs. minor homozygote	327	-0.158975	0.578939	0.982356
02	chr20	RS3787573	1048669	major homozygote vs. heterozygote	327	0.0281081	0.784227	0.982356
02	chr20	RS3787573	1048669	major homozygote vs. minor homozygote	327	-0.55139	0.237683	0.982356
02	chr20	RS2268065	1050532	major homozygote vs. heterozygote	327	-0.176421	0.0951605	0.966832
02	chr20	RS2268065	1050532	major homozygote vs. minor homozygote	327	-0.160846	0.574208	0.982356
02	chr20	RS6032895	1052297	major homozygote vs. heterozygote	328	0.0307878	0.763953	0.982356
02	chr20	RS6032895	1052297	major homozygote vs. minor homozygote	328	-0.548549	0.239776	0.982356
02	chr20	RS1883522	1074724	major homozygote vs. heterozygote	328	-0.0916356	0.339002	0.982356
02	chr20	RS1883522	1074724	major homozygote vs. minor homozygote	328	-0.10498	0.613175	0.982356
02	chr20	RS4813941	1076013	major homozygote vs. heterozygote	327	-0.0366473	0.68932	0.982356
02	chr20	RS4813941	1076013	major homozygote vs. minor homozygote	327	-0.154645	0.425464	0.982356
02	chr20	RS6077915	1078033	major homozygote vs. heterozygote	327	-0.0271223	0.799175	0.982356
02	chr20	RS6077915	1078033	major homozygote vs. minor homozygote	327	-0.0782299	0.534651	0.982356
02	chr20	RS6040222	1088727	major homozygote vs. heterozygote	328	0.0706372	0.438115	0.982356
02	chr20	RS6040222	1088727	major homozygote vs. minor homozygote	328	-0.26508	0.14395	0.982356
02	chr20	RS3087751	1095410	major homozygote vs. heterozygote	320	-0.0336887	0.737884	0.982356
02	chr20	RS3087751	1095410	major homozygote vs. minor homozygote	320	0.10329	0.422246	0.982356
02	chr20	RS4813044	1096783	major homozygote vs. heterozygote	328	-0.0181391	0.84616	0.982356
02	chr20	RS4813044	1096783	major homozygote vs. minor homozygote	328	0.0321871	0.835669	0.982356
02	chr20	RS6078022	1103854	major homozygote vs. heterozygote	328	0.122502	0.512858	0.982356
02	chr20	RS6078022	1103854	major homozygote vs. minor homozygote	328	0.393654	0.489802	0.982356
02	chr20	RS6134119	1106804	major homozygote vs. heterozygote	328	0.139893	0.135548	0.982356
02	chr20	RS6134119	1106804	major homozygote vs. minor homozygote	328	-0.437493	0.0907413	0.958287
02	chr20	RS6033024	1107472	major homozygote vs. heterozygote	326	-0.0292638	0.756236	0.982356
02	chr20	RS6033024	1107472	major homozygote vs. minor homozygote	326	0.118719	0.483566	0.982356
02	chr20	RS8119636	1110370	major homozygote vs. heterozygote	328	0.128439	0.276848	0.982356
02	chr20	RS8119636	1110370	major homozygote vs. minor homozygote	328	1.44864	0.0702713	0.933022
02	chr20	RS1217	1110615	major homozygote vs. heterozygote	328	0.0651569	0.487151	0.982356
02	chr20	RS1217	1110615	major homozygote vs. minor homozygote	328	0.0621394	0.699456	0.982356
02	chr20	RS6108855	1117991	major homozygote vs. heterozygote	328	0.0932892	0.441765	0.982356
02	chr20	RS6108855	1117991	major homozygote vs. minor homozygote	328	-0.576204	0.309375	0.982356
02	chr20	RS6078095	1119788	major homozygote vs. heterozygote	327	0.0915982	0.344779	0.982356
02	chr20	RS6078095	1119788	major homozygote vs. minor homozygote	327	0.147875	0.519467	0.982356
02	chr20	RS11697869	1122075	major homozygote vs. heterozygote	327	-0.0775278	0.535041	0.982356
02	chr20	RS11697869	1122075	major homozygote vs. minor homozygote	327	-0.168704	0.678258	0.982356
02	chr20	RS6078117	1128222	major homozygote vs. heterozygote	328	0.0807453	0.436573	0.982356
02	chr20	RS6078117	1128222	major homozygote vs. minor homozygote	328	0.0829144	0.49686	0.982356
02	chr20	RS6040523	1131414	major homozygote vs. heterozygote	328	0.0982007	0.424958	0.982356
02	chr20	RS6040523	1131414	major homozygote vs. minor homozygote	328	0.677514	0.397353	0.982356
02	chr20	RS7266780	1131560	major homozygote vs. heterozygote	328	-0.0502374	0.689334	0.982356
02	chr20	RS7266780	1131560	major homozygote vs. minor homozygote	328	-0.328564	0.681669	0.982356
02	chr20	RS6040555	1134321	major homozygote vs. heterozygote	328	0.0554176	0.555386	0.982356
02	chr20	RS6040555	1134321	major homozygote vs. minor homozygote	328	0.0264623	0.879006	0.982356
02	chr20	RS203544	1143784	major homozygote vs. heterozygote	327	0.0885342	0.363228	0.982356
02	chr20	RS203544	1143784	major homozygote vs. minor homozygote	327	0.0879645	0.49178	0.982356
02	chr20	RS397020	1153886	major homozygote vs. heterozygote	327	0.0689259	0.507951	0.982356
02	chr20	RS397020	1153886	major homozygote vs. minor homozygote	327	0.0614941	0.608317	0.982356
02	chr20	RS6078239	1156610	major homozygote vs. heterozygote	327	-0.0167792	0.914311	0.982356
02	chr20	RS6078239	1156610	major homozygote vs. minor homozygote	327	-0.245115	0.665937	0.982356
02	chr20	RS450739	1158647	major homozygote vs. heterozygote	328	0.19846	0.056483	0.845903
02	chr20	RS450739	1158647	major homozygote vs. minor homozygote	328	0.118134	0.351404	0.982356
02	chr20	RS203534	1162814	major homozygote vs. heterozygote	324	0.0411123	0.712059	0.982356
02	chr20	RS203534	1162814	major homozygote vs. minor homozygote	324	-0.155677	0.222035	0.982356
02	chr20	RS17717241	1172774	major homozygote vs. heterozygote	327	0.00284301	0.983393	0.989463
02	chr20	RS17717241	1172774	major homozygote vs. minor homozygote	327	0.571581	0.474948	0.982356
02	chr20	RS7271372	1181893	major homozygote vs. heterozygote	328	-0.148002	0.254979	0.982356
02	chr20	RS7271372	1181893	major homozygote vs. minor homozygote	328	-0.343102	0.667851	0.982356
02	chr20	RS1407766	1196286	major homozygote vs. heterozygote	328	-0.0281418	0.777909	0.982356
02	chr20	RS1407766	1196286	major homozygote vs. minor homozygote	328	-0.26494	0.333406	0.982356
02	chr20	RS6134424	1198463	major homozygote vs. heterozygote	327	-0.0657134	0.650357	0.982356
02	chr20	RS6134424	1198463	major homozygote vs. minor homozygote	327	-0.0282708	0.950762	0.989463
02	chr20	RS6074376	1203478	major homozygote vs. heterozygote	328	0.186464	0.126203	0.982356
02	chr20	RS6074376	1203478	major homozygote vs. minor homozygote	328	0.432764	0.233889	0.982356
02	chr20	RS3795144	1209930	major homozygote vs. heterozygote	328	0.0830541	0.383995	0.982356
02	chr20	RS3795144	1209930	major homozygote vs. minor homozygote	328	-0.0897889	0.710384	0.982356
02	chr20	RS966846	1214403	major homozygote vs. heterozygote	327	-0.0499864	0.601492	0.982356
02	chr20	RS966846	1214403	major homozygote vs. minor homozygote	327	-0.143928	0.293792	0.982356
02	chr20	RS1040974	1216250	major homozygote vs. heterozygote	328	-0.0389113	0.685805	0.982356
02	chr20	RS1040974	1216250	major homozygote vs. minor homozygote	328	0.205033	0.31038	0.982356
02	chr20	RS6033330	1217588	major homozygote vs. heterozygote	324	-0.0327501	0.73734	0.982356
02	chr20	RS6033330	1217588	major homozygote vs. minor homozygote	324	0.114223	0.653015	0.982356
02	chr20	RS4814078	1226770	major homozygote vs. heterozygote	328	0.135722	0.199502	0.982356
02	chr20	RS4814078	1226770	major homozygote vs. minor homozygote	328	0.14177	0.725294	0.982356
02	chr20	RS3818331	1229685	major homozygote vs. heterozygote	328	0.0846755	0.379866	0.982356
02	chr20	RS3818331	1229685	major homozygote vs. minor homozygote	328	0.178952	0.176438	0.982356
02	chr20	RS7354385	1231523	major homozygote vs. heterozygote	328	-0.150734	0.108096	0.970959
02	chr20	RS7354385	1231523	major homozygote vs. minor homozygote	328	0.0741095	0.639863	0.982356
02	chr20	RS13163	1237585	major homozygote vs. heterozygote	328	-0.00625976	0.965219	0.989463
02	chr20	RS13163	1237585	major homozygote vs. minor homozygote	328	-0.165668	0.836852	0.982356
02	chr20	RS4814111	1240989	major homozygote vs. heterozygote	328	0.237035	0.0469358	0.78307
02	chr20	RS4814111	1240989	major homozygote vs. minor homozygote	328	-0.725564	0.363655	0.982356
02	chr20	RS1048621	1241046	major homozygote vs. heterozygote	325	-0.107794	0.249937	0.982356
02	chr20	RS1048621	1241046	major homozygote vs. minor homozygote	325	0.154266	0.404006	0.982356
02	chr20	RS2273959	1241247	major homozygote vs. heterozygote	327	0.155738	0.156731	0.982356
02	chr20	RS2273959	1241247	major homozygote vs. minor homozygote	327	0.207571	0.101488	0.970959
02	chr20	RS6033417	1244811	major homozygote vs. heterozygote	326	-0.0239318	0.830857	0.982356
02	chr20	RS6033417	1244811	major homozygote vs. minor homozygote	326	0.125918	0.339259	0.982356
02	chr20	RS1018575	1246397	major homozygote vs. heterozygote	328	-0.0515534	0.597972	0.982356
02	chr20	RS1018575	1246397	major homozygote vs. minor homozygote	328	0.0100805	0.97379	0.989463
02	chr20	RS6041386	1248456	major homozygote vs. heterozygote	327	0.0851723	0.367891	0.982356
02	chr20	RS6041386	1248456	major homozygote vs. minor homozygote	327	0.174473	0.402449	0.982356
02	chr20	RS6109437	1249598	major homozygote vs. heterozygote	328	0.219094	0.0382734	0.734217
02	chr20	RS6109437	1249598	major homozygote vs. minor homozygote	328	0.268497	0.636063	0.982356
02	chr20	RS4319993	1250727	major homozygote vs. heterozygote	328	0.2126	0.0221134	0.733647
02	chr20	RS4319993	1250727	major homozygote vs. minor homozygote	328	0.280593	0.0724099	0.933022
02	chr20	RS6041420	1252120	major homozygote vs. heterozygote	327	0.170831	0.161007	0.982356
02	chr20	RS754363	1253272	major homozygote vs. heterozygote	328	0.166259	0.0720666	0.933022
02	chr20	RS754363	1253272	major homozygote vs. minor homozygote	328	0.10563	0.519881	0.982356
02	chr20	RS3764712	1261762	major homozygote vs. heterozygote	328	0.141857	0.178455	0.982356
02	chr20	RS3764712	1261762	major homozygote vs. minor homozygote	328	0.303233	0.0202615	0.733647
02	chr20	RS6041524	1266214	major homozygote vs. heterozygote	328	0.202261	0.0326186	0.734217
02	chr20	RS6041524	1266214	major homozygote vs. minor homozygote	328	0.228913	0.105549	0.970959
02	chr20	RS6131399	1284654	major homozygote vs. heterozygote	328	-0.00318513	0.974091	0.989463
02	chr20	RS6131399	1284654	major homozygote vs. minor homozygote	328	-0.0849256	0.855898	0.982356
02	chr20	RS6078807	1288390	major homozygote vs. heterozygote	328	0.00429001	0.966773	0.989463
02	chr20	RS6078807	1288390	major homozygote vs. minor homozygote	328	0.135396	0.287625	0.982356
02	chr20	RS912116	1291807	major homozygote vs. heterozygote	327	-0.0511445	0.599432	0.982356
02	chr20	RS912116	1291807	major homozygote vs. minor homozygote	327	0.185319	0.189057	0.982356
02	chr20	RS6041717	1292974	major homozygote vs. heterozygote	324	0.0944538	0.538229	0.982356
02	chr20	RS6109623	1294596	major homozygote vs. heterozygote	326	0.0161582	0.888313	0.982356
02	chr20	RS6109623	1294596	major homozygote vs. minor homozygote	326	0.413678	0.377314	0.982356
02	chr20	RS6134733	1297052	major homozygote vs. heterozygote	326	-0.0132681	0.899037	0.982356
02	chr20	RS6041827	1306272	major homozygote vs. heterozygote	328	-0.0615219	0.592913	0.982356
02	chr20	RS6041827	1306272	major homozygote vs. minor homozygote	328	0.0319131	0.936833	0.987337
02	chr20	RS747611	1311295	major homozygote vs. heterozygote	328	0.0195611	0.840456	0.982356
02	chr20	RS747611	1311295	major homozygote vs. minor homozygote	328	0.0131986	0.957713	0.989463
02	chr20	RS6041884	1312598	major homozygote vs. heterozygote	328	0.0218896	0.811504	0.982356
02	chr20	RS6041884	1312598	major homozygote vs. minor homozygote	328	0.352067	0.0372255	0.734217
02	chr20	RS1294689	1317198	major homozygote vs. heterozygote	328	-0.230004	0.0129932	0.733647
02	chr20	RS1294689	1317198	major homozygote vs. minor homozygote	328	-0.13174	0.457156	0.982356
02	chr20	RS1294690	1319697	major homozygote vs. heterozygote	328	-0.126329	0.181459	0.982356
02	chr20	RS1294690	1319697	major homozygote vs. minor homozygote	328	-0.117743	0.551015	0.982356
02	chr20	RS6041970	1324444	major homozygote vs. heterozygote	327	0.0517202	0.606794	0.982356
02	chr20	RS6041970	1324444	major homozygote vs. minor homozygote	327	0.272075	0.292394	0.982356
02	chr20	RS6042018	1332298	major homozygote vs. heterozygote	328	-0.00725348	0.938964	0.987523
02	chr20	RS6042018	1332298	major homozygote vs. minor homozygote	328	0.149489	0.297971	0.982356
02	chr20	RS1474879	1334473	major homozygote vs. heterozygote	328	-0.0387448	0.688245	0.982356
02	chr20	RS1474879	1334473	major homozygote vs. minor homozygote	328	-0.00118198	0.997175	0.989463
02	chr20	RS4814230	1336312	major homozygote vs. heterozygote	327	-0.109306	0.236962	0.982356
02	chr20	RS4814230	1336312	major homozygote vs. minor homozygote	327	-0.168485	0.330033	0.982356
02	chr20	RS6079055	1341861	major homozygote vs. heterozygote	327	-0.0283827	0.771558	0.982356
02	chr20	RS6079055	1341861	major homozygote vs. minor homozygote	327	0.291787	0.378345	0.982356
02	chr20	RS6042158	1348227	major homozygote vs. heterozygote	328	-0.124246	0.254206	0.982356
02	chr20	RS6042158	1348227	major homozygote vs. minor homozygote	328	-0.0510817	0.703496	0.982356
02	chr20	RS6042209	1354212	major homozygote vs. heterozygote	326	-0.260981	0.00744654	0.733647
02	chr20	RS6042209	1354212	major homozygote vs. minor homozygote	326	-0.128464	0.673372	0.982356
02	chr20	RS1884389	1358582	major homozygote vs. heterozygote	325	-0.12405	0.231202	0.982356
02	chr20	RS1884389	1358582	major homozygote vs. minor homozygote	325	-0.044566	0.73921	0.982356
02	chr20	RS910619	1364521	major homozygote vs. heterozygote	328	0.0131317	0.899025	0.982356
02	chr20	RS910619	1364521	major homozygote vs. minor homozygote	328	0.0397347	0.759032	0.982356
02	chr20	RS6109989	1364737	major homozygote vs. heterozygote	328	0.159531	0.128943	0.982356
02	chr20	RS6109989	1364737	major homozygote vs. minor homozygote	328	-0.438655	0.439269	0.982356
02	chr20	RS10485823	1367846	major homozygote vs. heterozygote	328	0.0671769	0.676332	0.982356
02	chr20	RS10485823	1367846	major homozygote vs. minor homozygote	328	-0.201144	0.802255	0.982356
02	chr20	RS910620	1373078	major homozygote vs. heterozygote	327	-0.0496255	0.611364	0.982356
02	chr20	RS910620	1373078	major homozygote vs. minor homozygote	327	-0.10853	0.447598	0.982356
02	chr20	RS3829698	1378550	major homozygote vs. heterozygote	328	0.114485	0.24322	0.982356
02	chr20	RS3829698	1378550	major homozygote vs. minor homozygote	328	-0.0059533	0.965288	0.989463
02	chr20	RS2024799	1393821	major homozygote vs. heterozygote	328	0.0104517	0.92762	0.983984
02	chr20	RS2024799	1393821	major homozygote vs. minor homozygote	328	0.00778869	0.986614	0.989463
02	chr20	RS1884393	1404079	major homozygote vs. heterozygote	328	-0.120822	0.257575	0.982356
02	chr20	RS1884393	1404079	major homozygote vs. minor homozygote	328	0.235427	0.442261	0.982356
02	chr20	RS6042507	1407060	major homozygote vs. heterozygote	327	0.0224546	0.831122	0.982356
02	chr20	RS6042507	1407060	major homozygote vs. minor homozygote	327	0.0586946	0.885177	0.982356
02	chr20	RS6079325	1415917	major homozygote vs. heterozygote	328	-0.0933297	0.317533	0.982356
02	chr20	RS6079325	1415917	major homozygote vs. minor homozygote	328	0.0672555	0.68208	0.982356
02	chr20	RS6042568	1418343	major homozygote vs. heterozygote	327	0.0722722	0.601258	0.982356
02	chr20	RS715217	1420408	major homozygote vs. heterozygote	328	0.124769	0.350409	0.982356
02	chr20	RS715217	1420408	major homozygote vs. minor homozygote	328	0.551336	0.23602	0.982356
02	chr20	RS6042592	1422132	major homozygote vs. heterozygote	327	-0.00702911	0.93886	0.987523
02	chr20	RS6042592	1422132	major homozygote vs. minor homozygote	327	0.300439	0.208974	0.982356
02	chr20	RS6135095	1422405	major homozygote vs. heterozygote	328	-0.0348923	0.729609	0.982356
02	chr20	RS6135095	1422405	major homozygote vs. minor homozygote	328	0.180195	0.655007	0.982356
02	chr20	RS6042667	1431926	major homozygote vs. heterozygote	327	-0.0182398	0.846144	0.982356
02	chr20	RS6042667	1431926	major homozygote vs. minor homozygote	327	0.14485	0.283543	0.982356
02	chr20	RS6074730	1441263	major homozygote vs. heterozygote	314	0.118344	0.382542	0.982356
02	chr20	RS2422579	1442464	major homozygote vs. heterozygote	327	-0.148833	0.123975	0.978611
02	chr20	RS2422579	1442464	major homozygote vs. minor homozygote	327	-0.186919	0.148747	0.982356
02	chr20	RS8182997	1445623	major homozygote vs. heterozygote	328	0.117981	0.251915	0.982356
02	chr20	RS8182997	1445623	major homozygote vs. minor homozygote	328	0.32897	0.251269	0.982356
02	chr20	RS4813157	1447127	major homozygote vs. heterozygote	327	-0.0872446	0.351654	0.982356
02	chr20	RS4813157	1447127	major homozygote vs. minor homozygote	327	-0.321416	0.0869906	0.958287
02	chr20	RS10485824	1466100	major homozygote vs. heterozygote	327	-0.155795	0.124167	0.978611
02	chr20	RS10485824	1466100	major homozygote vs. minor homozygote	327	0.033527	0.832643	0.982356
02	chr20	RS6034006	1467511	major homozygote vs. heterozygote	327	-0.212693	0.0275875	0.733647
02	chr20	RS6034006	1467511	major homozygote vs. minor homozygote	327	-0.136569	0.647808	0.982356
02	chr20	RS6034039	1477499	major homozygote vs. heterozygote	328	0.178096	0.0633121	0.893899
02	chr20	RS6034039	1477499	major homozygote vs. minor homozygote	328	0.184614	0.177626	0.982356
02	chr20	RS2249317	1480595	major homozygote vs. heterozygote	328	-0.178162	0.0681682	0.93245
02	chr20	RS2249317	1480595	major homozygote vs. minor homozygote	328	-0.406204	0.0851254	0.958287
02	chr20	RS2250091	1486870	major homozygote vs. heterozygote	328	-0.0470716	0.64978	0.982356
02	chr20	RS2250091	1486870	major homozygote vs. minor homozygote	328	0.0161287	0.893231	0.982356
02	chr20	RS12480515	1487165	major homozygote vs. heterozygote	328	0.189726	0.0410829	0.736539
02	chr20	RS12480515	1487165	major homozygote vs. minor homozygote	328	0.0479737	0.79439	0.982356
02	chr20	RS3848788	1491066	major homozygote vs. heterozygote	328	0.15777	0.0898733	0.958287
02	chr20	RS3848788	1491066	major homozygote vs. minor homozygote	328	0.0979186	0.544581	0.982356
02	chr20	RS2253698	1493617	major homozygote vs. heterozygote	328	-0.0605932	0.550196	0.982356
02	chr20	RS2253698	1493617	major homozygote vs. minor homozygote	328	0.0108612	0.927721	0.983984
02	chr20	RS2150649	24783418	major homozygote vs. heterozygote	327	-0.00310003	0.982763	0.989463
02	chr20	RS2150649	24783418	major homozygote vs. minor homozygote	327	-0.778682	0.332597	0.982356
02	chr20	RS6083648	24788882	major homozygote vs. heterozygote	328	-0.0673753	0.465509	0.982356
02	chr20	RS6083648	24788882	major homozygote vs. minor homozygote	328	0.292333	0.0598067	0.859781
02	chr20	RS11698958	24796716	major homozygote vs. heterozygote	328	-0.0916298	0.444867	0.982356
02	chr20	RS11698958	24796716	major homozygote vs. minor homozygote	328	0.118387	0.800153	0.982356
02	chr20	RS6083658	24807916	major homozygote vs. heterozygote	320	-0.142625	0.139989	0.982356
02	chr20	RS6083658	24807916	major homozygote vs. minor homozygote	320	0.229664	0.0896714	0.958287
02	chr20	RS6114921	24836078	major homozygote vs. heterozygote	327	-0.12741	0.184892	0.982356
02	chr20	RS6114921	24836078	major homozygote vs. minor homozygote	327	0.248623	0.0650733	0.903707
02	chr20	RS914314	24845356	major homozygote vs. heterozygote	328	-0.118344	0.243327	0.982356
02	chr20	RS914314	24845356	major homozygote vs. minor homozygote	328	-0.0621619	0.851947	0.982356
02	chr20	RS6036986	24863500	major homozygote vs. heterozygote	327	0.0137301	0.903903	0.982356
02	chr20	RS6036986	24863500	major homozygote vs. minor homozygote	327	-0.252338	0.48674	0.982356
02	chr20	RS227653	24878084	major homozygote vs. heterozygote	324	-0.0369757	0.73152	0.982356
02	chr20	RS227653	24878084	major homozygote vs. minor homozygote	324	0.184013	0.74782	0.982356
02	chr20	RS6050200	24883748	major homozygote vs. heterozygote	328	0.0102534	0.917894	0.982356
02	chr20	RS6050200	24883748	major homozygote vs. minor homozygote	328	0.670508	0.0631159	0.893899
02	chr20	RS6050201	24883826	major homozygote vs. heterozygote	328	0.00215622	0.98247	0.989463
02	chr20	RS6050201	24883826	major homozygote vs. minor homozygote	328	0.196493	0.123081	0.978611
02	chr20	RS2008275	24912202	major homozygote vs. heterozygote	326	-0.0777033	0.499932	0.982356
02	chr20	RS2008275	24912202	major homozygote vs. minor homozygote	326	0.0716445	0.565709	0.982356
02	chr20	RS8125909	24923836	major homozygote vs. heterozygote	328	-0.0382237	0.721918	0.982356
02	chr20	RS8125909	24923836	major homozygote vs. minor homozygote	328	-0.213341	0.557805	0.982356
02	chr20	RS6114991	24928580	major homozygote vs. heterozygote	328	0.0288178	0.797381	0.982356
02	chr20	RS6114991	24928580	major homozygote vs. minor homozygote	328	-0.134367	0.710687	0.982356
02	chr20	RS6132784	24935788	major homozygote vs. heterozygote	328	0.00531199	0.95639	0.989463
02	chr20	RS6132784	24935788	major homozygote vs. minor homozygote	328	-0.143599	0.600701	0.982356
02	chr20	RS6138466	24945136	major homozygote vs. heterozygote	328	0.0550255	0.554004	0.982356
02	chr20	RS6138466	24945136	major homozygote vs. minor homozygote	328	-0.092424	0.555813	0.982356
02	chr20	RS6050255	24955088	major homozygote vs. heterozygote	328	0.0224223	0.810265	0.982356
02	chr20	RS6050255	24955088	major homozygote vs. minor homozygote	328	-0.134753	0.364888	0.982356
02	chr20	RS6050259	24959424	major homozygote vs. heterozygote	326	0.0033187	0.971908	0.989463
02	chr20	RS6050259	24959424	major homozygote vs. minor homozygote	326	-0.096676	0.510127	0.982356
02	chr20	RS6138478	24966626	major homozygote vs. heterozygote	328	0.0451066	0.623202	0.982356
02	chr20	RS6138478	24966626	major homozygote vs. minor homozygote	328	0.242451	0.159014	0.982356
02	chr20	RS6115013	24972880	major homozygote vs. heterozygote	328	0.0341216	0.748015	0.982356
02	chr20	RS6115013	24972880	major homozygote vs. minor homozygote	328	0.0810479	0.777805	0.982356
02	chr20	RS910527	24975078	major homozygote vs. heterozygote	328	0.00477244	0.958943	0.989463
02	chr20	RS910527	24975078	major homozygote vs. minor homozygote	328	0.110254	0.501246	0.982356
02	chr20	RS4815364	24983712	major homozygote vs. heterozygote	328	-0.160002	0.0912139	0.958287
02	chr20	RS4815364	24983712	major homozygote vs. minor homozygote	328	0.0980227	0.484573	0.982356
02	chr20	RS6037013	24988884	major homozygote vs. heterozygote	328	-0.206117	0.0927334	0.958287
02	chr20	RS6037013	24988884	major homozygote vs. minor homozygote	328	0.322189	0.686167	0.982356
02	chr20	RS6050291	24991112	major homozygote vs. heterozygote	327	0.00585481	0.956779	0.989463
02	chr20	RS6050291	24991112	major homozygote vs. minor homozygote	327	0.207323	0.532963	0.982356
02	chr20	RS4815366	24997908	major homozygote vs. heterozygote	324	-0.0548553	0.563436	0.982356
02	chr20	RS4815366	24997908	major homozygote vs. minor homozygote	324	0.15808	0.280203	0.982356
02	chr20	RS4813547	25002376	major homozygote vs. heterozygote	327	-0.0986542	0.311048	0.982356
02	chr20	RS4813547	25002376	major homozygote vs. minor homozygote	327	-0.0180241	0.88997	0.982356
02	chr20	RS2207632	25003444	major homozygote vs. heterozygote	328	-0.0861868	0.354116	0.982356
02	chr20	RS2207632	25003444	major homozygote vs. minor homozygote	328	0.173597	0.354911	0.982356
02	chr20	RS6138482	25007442	major homozygote vs. heterozygote	328	-0.0692579	0.4733	0.982356
02	chr20	RS6138482	25007442	major homozygote vs. minor homozygote	328	-0.126061	0.64444	0.982356
02	chr20	RS6115024	25012312	major homozygote vs. heterozygote	327	-0.0194653	0.83366	0.982356
02	chr20	RS6115024	25012312	major homozygote vs. minor homozygote	327	0.160377	0.253815	0.982356
02	chr20	RS6076316	25020682	major homozygote vs. heterozygote	328	-0.00948896	0.934992	0.98707
02	chr20	RS6076316	25020682	major homozygote vs. minor homozygote	328	0.353638	0.65882	0.982356
02	chr20	RS6083754	25042908	major homozygote vs. heterozygote	327	0.0433367	0.655656	0.982356
02	chr20	RS6083754	25042908	major homozygote vs. minor homozygote	327	0.0674159	0.752664	0.982356
02	chr20	RS6138492	25045792	major homozygote vs. heterozygote	328	-0.0988106	0.344054	0.982356
02	chr20	RS6138492	25045792	major homozygote vs. minor homozygote	328	-0.176238	0.594768	0.982356
02	chr20	RS6050338	25048352	major homozygote vs. heterozygote	328	-0.127362	0.396145	0.982356
02	chr20	RS6115048	25061408	major homozygote vs. heterozygote	328	-0.0904207	0.477104	0.982356
02	chr20	RS6115048	25061408	major homozygote vs. minor homozygote	328	0.289379	0.610889	0.982356
02	chr20	RS6050372	25081224	major homozygote vs. heterozygote	320	-0.0813367	0.392685	0.982356
02	chr20	RS6050372	25081224	major homozygote vs. minor homozygote	320	-0.27593	0.124473	0.978611
02	chr20	RS6138531	25115724	major homozygote vs. heterozygote	327	-0.0998517	0.335167	0.982356
02	chr20	RS6138531	25115724	major homozygote vs. minor homozygote	327	-0.180804	0.58562	0.982356
02	chr20	RS2268879	25125804	major homozygote vs. heterozygote	328	-0.0366324	0.71553	0.982356
02	chr20	RS2268879	25125804	major homozygote vs. minor homozygote	328	-0.134672	0.282161	0.982356
02	chr20	RS6083776	25134116	major homozygote vs. heterozygote	328	0.0220539	0.832916	0.982356
02	chr20	RS6083776	25134116	major homozygote vs. minor homozygote	328	0.00743281	0.954001	0.989463
02	chr20	RS2076559	25135212	major homozygote vs. heterozygote	328	0.0290716	0.751175	0.982356
02	chr20	RS2076559	25135212	major homozygote vs. minor homozygote	328	0.133641	0.445034	0.982356
02	chr20	RS1007707	25138598	major homozygote vs. heterozygote	328	0.00904317	0.930903	0.984788
02	chr20	RS1007707	25138598	major homozygote vs. minor homozygote	328	-0.00114864	0.992871	0.989463
02	chr20	RS3787076	25143018	major homozygote vs. heterozygote	328	-0.051167	0.606928	0.982356
02	chr20	RS3787076	25143018	major homozygote vs. minor homozygote	328	-0.204704	0.411386	0.982356
02	chr20	RS1980497	25147108	major homozygote vs. heterozygote	326	-0.117571	0.313395	0.982356
02	chr20	RS1980497	25147108	major homozygote vs. minor homozygote	326	0.144816	0.592746	0.982356
02	chr20	RS3746337	25156272	major homozygote vs. heterozygote	327	-0.0115782	0.912746	0.982356
02	chr20	RS3746337	25156272	major homozygote vs. minor homozygote	327	-0.023352	0.845364	0.982356
02	chr20	RS8119343	25168536	major homozygote vs. heterozygote	328	0.0688165	0.539589	0.982356
02	chr20	RS8119343	25168536	major homozygote vs. minor homozygote	328	0.672786	0.401599	0.982356
02	chr20	RS3787081	25183128	major homozygote vs. heterozygote	328	-0.157192	0.0884054	0.958287
02	chr20	RS3787081	25183128	major homozygote vs. minor homozygote	328	0.0786826	0.689521	0.982356
02	chr20	RS2474762	25189084	major homozygote vs. heterozygote	326	0.0496425	0.675624	0.982356
02	chr20	RS2474762	25189084	major homozygote vs. minor homozygote	326	0.189486	0.536965	0.982356
02	chr20	RS2424701	25215622	major homozygote vs. heterozygote	325	-0.215386	0.0240264	0.733647
02	chr20	RS2424701	25215622	major homozygote vs. minor homozygote	325	0.0696303	0.770417	0.982356
02	chr20	RS746748	25230968	major homozygote vs. heterozygote	328	-0.119019	0.388138	0.982356
02	chr20	RS746748	25230968	major homozygote vs. minor homozygote	328	-0.13303	0.741833	0.982356
02	chr20	RS2274890	25249022	major homozygote vs. heterozygote	328	-0.0146662	0.872987	0.982356
02	chr20	RS2274890	25249022	major homozygote vs. minor homozygote	328	0.237895	0.337287	0.982356
02	chr20	RS6083828	25317918	major homozygote vs. heterozygote	328	-0.026913	0.790283	0.982356
02	chr20	RS6083828	25317918	major homozygote vs. minor homozygote	328	-0.111378	0.371833	0.982356
02	chr20	RS6076347	25346790	major homozygote vs. heterozygote	328	0.0625427	0.555533	0.982356
02	chr20	RS6076347	25346790	major homozygote vs. minor homozygote	328	0.111603	0.367053	0.982356
02	chr20	RS6115178	25348154	major homozygote vs. heterozygote	328	0.0537863	0.633436	0.982356
02	chr20	RS6115178	25348154	major homozygote vs. minor homozygote	328	0.668762	0.404514	0.982356
02	chr20	RS4423675	25350778	major homozygote vs. heterozygote	328	-0.0555913	0.59579	0.982356
02	chr20	RS4423675	25350778	major homozygote vs. minor homozygote	328	-0.0863082	0.481296	0.982356
02	chr20	RS3764694	25370484	major homozygote vs. heterozygote	327	0.00391696	0.971961	0.989463
02	chr20	RS3764694	25370484	major homozygote vs. minor homozygote	327	0.473941	0.30777	0.982356
02	chr20	RS2281212	25413588	major homozygote vs. heterozygote	327	-0.135344	0.187064	0.982356
02	chr20	RS2281212	25413588	major homozygote vs. minor homozygote	327	0.699279	0.0822984	0.958287
02	chr20	RS403424	25420924	major homozygote vs. heterozygote	327	0.0475088	0.684681	0.982356
02	chr20	RS403424	25420924	major homozygote vs. minor homozygote	327	0.192564	0.530188	0.982356
02	chr20	RS404775	25429116	major homozygote vs. heterozygote	328	-0.0464104	0.658389	0.982356
02	chr20	RS404775	25429116	major homozygote vs. minor homozygote	328	-0.115019	0.348319	0.982356
02	chr20	RS2210052	25475984	major homozygote vs. heterozygote	328	0.206885	0.0258939	0.733647
02	chr20	RS2210052	25475984	major homozygote vs. minor homozygote	328	0.022931	0.881409	0.982356
02	chr20	RS6138601	25487486	major homozygote vs. heterozygote	328	-0.209751	0.0277019	0.733647
02	chr20	RS6138601	25487486	major homozygote vs. minor homozygote	328	0.216598	0.403975	0.982356
02	chr20	RS6050690	25513240	major homozygote vs. heterozygote	328	-0.114892	0.232831	0.982356
02	chr20	RS6050690	25513240	major homozygote vs. minor homozygote	328	0.34692	0.23135	0.982356
02	chr20	RS6132850	25529424	major homozygote vs. heterozygote	327	0.038206	0.701484	0.982356
02	chr20	RS6132850	25529424	major homozygote vs. minor homozygote	327	0.2279	0.374961	0.982356
02	chr20	RS6115224	25536408	major homozygote vs. heterozygote	327	0.0342219	0.735455	0.982356
02	chr20	RS6115224	25536408	major homozygote vs. minor homozygote	327	0.211648	0.415511	0.982356
02	chr20	RS6115227	25539376	major homozygote vs. heterozygote	327	-0.0591896	0.517975	0.982356
02	chr20	RS6115227	25539376	major homozygote vs. minor homozygote	327	0.217025	0.381685	0.982356
02	chr20	RS2387976	25547560	major homozygote vs. heterozygote	328	0.0682569	0.487643	0.982356
02	chr20	RS2387976	25547560	major homozygote vs. minor homozygote	328	0.0514953	0.699214	0.982356
02	chr20	RS6050757	25577800	major homozygote vs. heterozygote	328	-0.0486967	0.679952	0.982356
02	chr20	RS6050757	25577800	major homozygote vs. minor homozygote	328	0.145366	0.799665	0.982356
02	chr20	RS6059724	29297270	major homozygote vs. heterozygote	327	-0.00577573	0.951773	0.989463
02	chr20	RS6059724	29297270	major homozygote vs. minor homozygote	327	-0.206365	0.152387	0.982356
02	chr20	RS6088901	29311280	major homozygote vs. heterozygote	327	-0.0608333	0.570229	0.982356
02	chr20	RS6088901	29311280	major homozygote vs. minor homozygote	327	-0.141662	0.246049	0.982356
02	chr20	RS6060617	29313312	major homozygote vs. heterozygote	325	0.12188	0.236949	0.982356
02	chr20	RS6060617	29313312	major homozygote vs. minor homozygote	325	-0.342397	0.25245	0.982356
02	chr20	RS5001275	29359336	major homozygote vs. heterozygote	328	-0.0305143	0.74869	0.982356
02	chr20	RS5001275	29359336	major homozygote vs. minor homozygote	328	0.0765652	0.803245	0.982356
02	chr20	RS1997740	29374696	major homozygote vs. heterozygote	328	-0.0446017	0.639789	0.982356
02	chr20	RS1997740	29374696	major homozygote vs. minor homozygote	328	0.0198162	0.952279	0.989463
02	chr20	RS2223528	29401724	major homozygote vs. heterozygote	327	-0.0608333	0.570229	0.982356
02	chr20	RS2223528	29401724	major homozygote vs. minor homozygote	327	-0.141662	0.246049	0.982356
02	chr20	RS17248462	29419108	major homozygote vs. heterozygote	328	-0.0966332	0.489897	0.982356
02	chr20	RS6058963	29436606	major homozygote vs. heterozygote	327	-0.0274163	0.7685	0.982356
02	chr20	RS6058963	29436606	major homozygote vs. minor homozygote	327	-0.200199	0.222417	0.982356
02	chr20	RS6087445	29453912	major homozygote vs. heterozygote	328	-0.0495931	0.595172	0.982356
02	chr20	RS6087445	29453912	major homozygote vs. minor homozygote	328	-0.0490454	0.766857	0.982356
02	chr20	RS6087468	29469092	major homozygote vs. heterozygote	327	-0.00195265	0.985217	0.989463
02	chr20	RS6087468	29469092	major homozygote vs. minor homozygote	327	-0.124772	0.304319	0.982356
02	chr20	RS6059244	29474144	major homozygote vs. heterozygote	326	-0.0609153	0.529645	0.982356
02	chr20	RS6059244	29474144	major homozygote vs. minor homozygote	326	-0.166111	0.245484	0.982356
02	chr20	RS2145078	29482204	major homozygote vs. heterozygote	328	-0.0447439	0.63582	0.982356
02	chr20	RS2145078	29482204	major homozygote vs. minor homozygote	328	0.215214	0.115273	0.971281
02	chr20	RS2180566	29482516	major homozygote vs. heterozygote	328	-0.0713023	0.459087	0.982356
02	chr20	RS2180566	29482516	major homozygote vs. minor homozygote	328	-0.167092	0.237747	0.982356
02	chr20	RS2273468	29501444	major homozygote vs. heterozygote	328	-0.000213291	0.998385	0.989463
02	chr20	RS2273468	29501444	major homozygote vs. minor homozygote	328	-0.135208	0.26347	0.982356
02	chr20	RS6119392	29505626	major homozygote vs. heterozygote	326	-0.0961769	0.331611	0.982356
02	chr20	RS6119392	29505626	major homozygote vs. minor homozygote	326	-0.174569	0.415448	0.982356
02	chr20	RS6088273	29509054	major homozygote vs. heterozygote	327	-0.0403873	0.676906	0.982356
02	chr20	RS6088273	29509054	major homozygote vs. minor homozygote	327	-0.144105	0.302892	0.982356
02	chr20	RS6059440	29516916	major homozygote vs. heterozygote	327	0.0538441	0.569017	0.982356
02	chr20	RS6059440	29516916	major homozygote vs. minor homozygote	327	-0.170834	0.236033	0.982356
02	chr20	RS2233826	29527004	major homozygote vs. heterozygote	328	0.00651554	0.953692	0.989463
02	chr20	RS2233826	29527004	major homozygote vs. minor homozygote	328	-0.501036	0.280613	0.982356
02	chr20	RS717064	29530016	major homozygote vs. heterozygote	327	-0.0559034	0.596378	0.982356
02	chr20	RS717064	29530016	major homozygote vs. minor homozygote	327	0.0485272	0.866879	0.982356
02	chr20	RS2233832	29533900	major homozygote vs. heterozygote	328	-0.0241064	0.838542	0.982356
02	chr20	RS215909	29547282	major homozygote vs. heterozygote	327	-0.0742851	0.477139	0.982356
02	chr20	RS215909	29547282	major homozygote vs. minor homozygote	327	0.0477552	0.918283	0.982356
02	chr20	RS6058012	29565478	major homozygote vs. heterozygote	327	-0.118937	0.263244	0.982356
02	chr20	RS6058012	29565478	major homozygote vs. minor homozygote	327	0.00643638	0.958332	0.989463
02	chr20	RS4911156	29597480	major homozygote vs. heterozygote	328	-0.00969241	0.921037	0.982356
02	chr20	RS4911156	29597480	major homozygote vs. minor homozygote	328	0.0622323	0.621164	0.982356
02	chr20	RS6059958	29606940	major homozygote vs. heterozygote	325	-0.118869	0.236834	0.982356
02	chr20	RS6059958	29606940	major homozygote vs. minor homozygote	325	0.220937	0.417499	0.982356
02	chr20	RS6060002	29613738	major homozygote vs. heterozygote	322	-0.0510637	0.616089	0.982356
02	chr20	RS6060002	29613738	major homozygote vs. minor homozygote	322	-0.0475202	0.852373	0.982356
02	chr20	RS6120815	29648528	major homozygote vs. heterozygote	326	-0.037738	0.716248	0.982356
02	chr20	RS6120815	29648528	major homozygote vs. minor homozygote	326	-0.0392684	0.879826	0.982356
02	chr20	RS6120890	29671320	major homozygote vs. heterozygote	328	-0.0441625	0.668387	0.982356
02	chr20	RS6120890	29671320	major homozygote vs. minor homozygote	328	-0.037801	0.884006	0.982356
02	chr20	RS6060403	29684764	major homozygote vs. heterozygote	328	-0.0613502	0.512724	0.982356
02	chr20	RS6060403	29684764	major homozygote vs. minor homozygote	328	-0.044571	0.835359	0.982356
02	chr20	RS11907253	29696334	major homozygote vs. heterozygote	328	0.000204251	0.998758	0.989463
02	chr20	RS11907253	29696334	major homozygote vs. minor homozygote	328	0.108437	0.815536	0.982356
02	chr20	RS6060454	29696564	major homozygote vs. heterozygote	327	-0.00151837	0.990776	0.989463
02	chr20	RS6060454	29696564	major homozygote vs. minor homozygote	327	0.107334	0.817498	0.982356
02	chr20	RS6058259	29698964	major homozygote vs. heterozygote	323	-0.0232993	0.803463	0.982356
02	chr20	RS6058259	29698964	major homozygote vs. minor homozygote	323	0.0269228	0.891899	0.982356
02	chr20	RS6060531	29707020	major homozygote vs. heterozygote	328	0.0535176	0.680365	0.982356
02	chr20	RS6060531	29707020	major homozygote vs. minor homozygote	328	0.116452	0.802122	0.982356
02	chr20	RS6060563	29712464	major homozygote vs. heterozygote	327	-0.137549	0.145895	0.982356
02	chr20	RS6060563	29712464	major homozygote vs. minor homozygote	327	0.129511	0.387677	0.982356
02	chr20	RS6060599	29721416	major homozygote vs. heterozygote	327	0.0174924	0.848799	0.982356
02	chr20	RS6060599	29721416	major homozygote vs. minor homozygote	327	-0.0444002	0.827568	0.982356
02	chr20	RS6060627	29725820	major homozygote vs. heterozygote	328	-0.0067334	0.941749	0.989303
02	chr20	RS6060627	29725820	major homozygote vs. minor homozygote	328	0.130189	0.491127	0.982356
02	chr20	RS6058381	29739568	major homozygote vs. heterozygote	328	0.0535176	0.680365	0.982356
02	chr20	RS6058381	29739568	major homozygote vs. minor homozygote	328	0.116452	0.802122	0.982356
02	chr20	RS6060870	29766960	major homozygote vs. heterozygote	327	0.00916677	0.924562	0.982356
02	chr20	RS6060870	29766960	major homozygote vs. minor homozygote	327	-0.1941	0.454471	0.982356
02	chr20	RS6060930	29811492	major homozygote vs. heterozygote	327	0.034224	0.718198	0.982356
02	chr20	RS6060930	29811492	major homozygote vs. minor homozygote	327	0.148265	0.284488	0.982356
02	chr20	RS6087778	29817804	major homozygote vs. heterozygote	328	0.0158149	0.869787	0.982356
02	chr20	RS6087778	29817804	major homozygote vs. minor homozygote	328	-0.191324	0.460181	0.982356
02	chr20	RS6058463	29848852	major homozygote vs. heterozygote	327	0.0152184	0.874923	0.982356
02	chr20	RS6058463	29848852	major homozygote vs. minor homozygote	327	-0.192189	0.458919	0.982356
02	chr20	RS6060959	29853708	major homozygote vs. heterozygote	328	-0.208657	0.0218852	0.733647
02	chr20	RS6060959	29853708	major homozygote vs. minor homozygote	328	0.142221	0.440688	0.982356
02	chr20	RS879982	29862172	major homozygote vs. heterozygote	313	0.0134801	0.886696	0.982356
02	chr20	RS879982	29862172	major homozygote vs. minor homozygote	313	-0.0551677	0.788681	0.982356
02	chr20	RS6060964	29864318	major homozygote vs. heterozygote	327	0.0520963	0.688722	0.982356
02	chr20	RS6060964	29864318	major homozygote vs. minor homozygote	327	0.115744	0.80348	0.982356
02	chr20	RS4911532	29872240	major homozygote vs. heterozygote	328	-0.214383	0.0381567	0.734217
02	chr20	RS4911532	29872240	major homozygote vs. minor homozygote	328	-0.0707402	0.595648	0.982356
02	chr20	RS6060980	29883616	major homozygote vs. heterozygote	327	0.141012	0.302995	0.982356
02	chr20	RS6060980	29883616	major homozygote vs. minor homozygote	327	0.127161	0.784196	0.982356
02	chr20	RS6060992	29894916	major homozygote vs. heterozygote	326	0.00479172	0.960525	0.989463
02	chr20	RS6060992	29894916	major homozygote vs. minor homozygote	326	-0.0508318	0.837795	0.982356
02	chr20	RS6089096	29896800	major homozygote vs. heterozygote	328	-0.0672248	0.558537	0.982356
02	chr20	RS6089096	29896800	major homozygote vs. minor homozygote	328	0.22667	0.406448	0.982356
02	chr20	RS3746599	29901184	major homozygote vs. heterozygote	328	0.0783915	0.410181	0.982356
02	chr20	RS3746599	29901184	major homozygote vs. minor homozygote	328	0.0477961	0.74571	0.982356
02	chr20	RS6087786	29915504	major homozygote vs. heterozygote	323	-0.0204249	0.824478	0.982356
02	chr20	RS6087786	29915504	major homozygote vs. minor homozygote	323	0.379104	0.0538363	0.825957
02	chr20	RS2377318	29916696	major homozygote vs. heterozygote	328	0.108016	0.236345	0.982356
02	chr20	RS2377318	29916696	major homozygote vs. minor homozygote	328	0.390846	0.0318391	0.734217
02	chr20	RS10485497	29933632	major homozygote vs. heterozygote	328	-0.013808	0.902405	0.982356
02	chr20	RS10485497	29933632	major homozygote vs. minor homozygote	328	0.621322	0.042338	0.736539
02	chr20	RS11906593	29939042	major homozygote vs. heterozygote	327	-0.188298	0.164092	0.982356
02	chr20	RS6061020	29942900	major homozygote vs. heterozygote	328	-0.0853256	0.361748	0.982356
02	chr20	RS6061020	29942900	major homozygote vs. minor homozygote	328	0.0860293	0.560062	0.982356
02	chr20	RS11698120	29945360	major homozygote vs. heterozygote	328	0.0668359	0.520424	0.982356
02	chr20	RS11698120	29945360	major homozygote vs. minor homozygote	328	0.329403	0.253604	0.982356
02	chr20	RS2103656	29953332	major homozygote vs. heterozygote	327	0.0210863	0.822758	0.982356
02	chr20	RS2103656	29953332	major homozygote vs. minor homozygote	327	-0.25883	0.244395	0.982356
02	chr20	RS2092363	29953524	major homozygote vs. heterozygote	328	0.123721	0.188415	0.982356
02	chr20	RS2092363	29953524	major homozygote vs. minor homozygote	328	0.187561	0.211981	0.982356
02	chr20	RS1883506	29957644	major homozygote vs. heterozygote	328	0.0714802	0.433465	0.982356
02	chr20	RS1883506	29957644	major homozygote vs. minor homozygote	328	0.429482	0.023544	0.733647
02	chr20	RS8121840	29968192	major homozygote vs. heterozygote	328	0.180592	0.0784596	0.933022
02	chr20	RS8121840	29968192	major homozygote vs. minor homozygote	328	0.180196	0.14585	0.982356
02	chr20	RS6061032	29974768	major homozygote vs. heterozygote	326	-0.158257	0.109301	0.970959
02	chr20	RS6061032	29974768	major homozygote vs. minor homozygote	326	-0.18597	0.15228	0.982356
02	chr20	RS6089119	29977822	major homozygote vs. heterozygote	327	0.0316146	0.749577	0.982356
02	chr20	RS6089119	29977822	major homozygote vs. minor homozygote	327	-0.100024	0.730907	0.982356
02	chr20	RS4911540	29981164	major homozygote vs. heterozygote	328	0.0874648	0.396252	0.982356
02	chr20	RS4911540	29981164	major homozygote vs. minor homozygote	328	0.334525	0.246051	0.982356
02	chr20	RS6061036	29982228	major homozygote vs. heterozygote	328	-0.15874	0.105994	0.970959
02	chr20	RS6061036	29982228	major homozygote vs. minor homozygote	328	-0.125386	0.357506	0.982356
02	chr20	RS6061043	29990726	major homozygote vs. heterozygote	328	0.00140841	0.988784	0.989463
02	chr20	RS6061043	29990726	major homozygote vs. minor homozygote	328	0.0329088	0.79395	0.982356
02	chr20	RS6061052	30008056	major homozygote vs. heterozygote	328	0.138193	0.14807	0.982356
02	chr20	RS6061052	30008056	major homozygote vs. minor homozygote	328	0.0435055	0.758844	0.982356
02	chr20	RS6061062	30015760	major homozygote vs. heterozygote	328	0.114687	0.221915	0.982356
02	chr20	RS6061062	30015760	major homozygote vs. minor homozygote	328	-0.00654567	0.968152	0.989463
02	chr20	RS8120417	30022208	major homozygote vs. heterozygote	328	0.139287	0.140104	0.982356
02	chr20	RS8120417	30022208	major homozygote vs. minor homozygote	328	0.112169	0.561405	0.982356
02	chr20	RS6121302	30031338	major homozygote vs. heterozygote	327	0.0822835	0.404629	0.982356
02	chr20	RS6121302	30031338	major homozygote vs. minor homozygote	327	7.61417e-05	0.999525	0.989463
02	chr20	RS754568	30033526	major homozygote vs. heterozygote	328	0.063262	0.51428	0.982356
02	chr20	RS754568	30033526	major homozygote vs. minor homozygote	328	-0.0518564	0.827522	0.982356
02	chr20	RS6058511	30059044	major homozygote vs. heterozygote	327	-0.094928	0.315138	0.982356
02	chr20	RS6058511	30059044	major homozygote vs. minor homozygote	327	-0.0491669	0.738568	0.982356
02	chr20	RS6061104	30071708	major homozygote vs. heterozygote	328	-0.011645	0.9058	0.982356
02	chr20	RS6061104	30071708	major homozygote vs. minor homozygote	328	-0.103879	0.578867	0.982356
02	chr20	RS6089151	30080496	major homozygote vs. heterozygote	327	0.0207418	0.888645	0.982356
02	chr20	RS6089151	30080496	major homozygote vs. minor homozygote	327	-0.19253	0.736469	0.982356
02	chr20	RS6121318	30084292	major homozygote vs. heterozygote	326	0.0653104	0.536447	0.982356
02	chr20	RS6121318	30084292	major homozygote vs. minor homozygote	326	0.121064	0.639311	0.982356
02	chr20	RS1004910	30103092	major homozygote vs. heterozygote	328	0.123535	0.287536	0.982356
02	chr20	RS1004910	30103092	major homozygote vs. minor homozygote	328	0.0604378	0.867184	0.982356
02	chr20	RS6058522	30109620	major homozygote vs. heterozygote	321	-0.0254949	0.813671	0.982356
02	chr20	RS6058522	30109620	major homozygote vs. minor homozygote	321	-0.000665366	0.99802	0.989463
02	chr20	RS6089164	30121280	major homozygote vs. heterozygote	328	0.0659473	0.648353	0.982356
02	chr20	RS242602	30130608	major homozygote vs. heterozygote	327	0.0216731	0.819526	0.982356
02	chr20	RS242602	30130608	major homozygote vs. minor homozygote	327	-0.0527636	0.715862	0.982356
02	chr20	RS242609	30137084	major homozygote vs. heterozygote	328	-0.00369302	0.968363	0.989463
02	chr20	RS242609	30137084	major homozygote vs. minor homozygote	328	-0.0224337	0.901268	0.982356
02	chr20	RS6121337	30145660	major homozygote vs. heterozygote	328	0.0264121	0.776896	0.982356
02	chr20	RS6121337	30145660	major homozygote vs. minor homozygote	328	0.0555322	0.722833	0.982356
02	chr20	RS1546922	30219360	major homozygote vs. heterozygote	327	0.122167	0.227899	0.982356
02	chr20	RS1546922	30219360	major homozygote vs. minor homozygote	327	0.0548864	0.67598	0.982356
02	chr20	RS3813922	30240996	major homozygote vs. heterozygote	328	0.00609782	0.952993	0.989463
02	chr20	RS3813922	30240996	major homozygote vs. minor homozygote	328	-0.111112	0.71782	0.982356
02	chr20	RS3803989	30272876	major homozygote vs. heterozygote	327	0.0141032	0.892165	0.982356
02	chr20	RS3803989	30272876	major homozygote vs. minor homozygote	327	-0.110699	0.718997	0.982356
02	chr20	RS4911087	30308196	major homozygote vs. heterozygote	328	-0.00431254	0.964782	0.989463
02	chr20	RS4911087	30308196	major homozygote vs. minor homozygote	328	-0.0702069	0.597184	0.982356
02	chr20	RS4243971	30313178	major homozygote vs. heterozygote	327	0.170376	0.0981305	0.966832
02	chr20	RS4243971	30313178	major homozygote vs. minor homozygote	327	0.0357624	0.783115	0.982356
02	chr20	RS2377473	30313908	major homozygote vs. heterozygote	327	-0.00310365	0.974762	0.989463
02	chr20	RS2377473	30313908	major homozygote vs. minor homozygote	327	-0.0701165	0.597994	0.982356
02	chr20	RS6087861	30333588	major homozygote vs. heterozygote	328	0.319835	0.119215	0.978611
02	chr20	RS6141294	30416824	major homozygote vs. heterozygote	328	0.0102987	0.915747	0.982356
02	chr20	RS6141294	30416824	major homozygote vs. minor homozygote	328	-0.0561912	0.671904	0.982356
02	chr20	RS4911222	30424860	major homozygote vs. heterozygote	328	0.0318109	0.752587	0.982356
02	chr20	RS4911222	30424860	major homozygote vs. minor homozygote	328	-0.283122	0.355419	0.982356
02	chr20	RS2295765	30482684	major homozygote vs. heterozygote	327	0.0536623	0.595955	0.982356
02	chr20	RS2295765	30482684	major homozygote vs. minor homozygote	327	-0.264324	0.357904	0.982356
02	chr20	RS4911234	30522024	major homozygote vs. heterozygote	328	0.0503999	0.591157	0.982356
02	chr20	RS4911234	30522024	major homozygote vs. minor homozygote	328	-0.15619	0.281516	0.982356
02	chr20	RS293535	30529842	major homozygote vs. heterozygote	327	0.184276	0.153352	0.982356
02	chr20	RS293535	30529842	major homozygote vs. minor homozygote	327	-1.16938	0.143084	0.982356
02	chr20	RS293548	30545148	major homozygote vs. heterozygote	328	0.169657	0.184299	0.982356
02	chr20	RS293548	30545148	major homozygote vs. minor homozygote	328	-1.1667	0.143916	0.982356
02	chr20	RS293554	30549518	major homozygote vs. heterozygote	328	-0.0307672	0.75057	0.982356
02	chr20	RS293554	30549518	major homozygote vs. minor homozygote	328	-0.0264834	0.839378	0.982356
02	chr20	RS293561	30554868	major homozygote vs. heterozygote	327	-0.096362	0.304561	0.982356
02	chr20	RS293561	30554868	major homozygote vs. minor homozygote	327	-0.049955	0.709211	0.982356
02	chr20	RS875519	30554896	major homozygote vs. heterozygote	328	-0.0618243	0.50698	0.982356
02	chr20	RS875519	30554896	major homozygote vs. minor homozygote	328	-0.220813	0.169331	0.982356
02	chr20	RS293569	30568636	major homozygote vs. heterozygote	328	0.105046	0.387925	0.982356
02	chr20	RS293569	30568636	major homozygote vs. minor homozygote	328	0.423419	0.602851	0.982356
02	chr20	RS6119879	30569050	major homozygote vs. heterozygote	328	-0.0843889	0.376942	0.982356
02	chr20	RS6119879	30569050	major homozygote vs. minor homozygote	328	-0.130667	0.46734	0.982356
02	chr20	RS11167172	30656706	major homozygote vs. heterozygote	327	0.0325729	0.729525	0.982356
02	chr20	RS11167172	30656706	major homozygote vs. minor homozygote	327	-0.00751275	0.965579	0.989463
02	chr20	RS6119272	30657040	major homozygote vs. heterozygote	327	0.0325729	0.729525	0.982356
02	chr20	RS6119272	30657040	major homozygote vs. minor homozygote	327	-0.00751275	0.965579	0.989463
02	chr20	RS1077053	30663242	major homozygote vs. heterozygote	328	0.104928	0.437183	0.982356
02	chr20	RS1077053	30663242	major homozygote vs. minor homozygote	328	0.102269	0.856791	0.982356
02	chr20	RS456798	30669432	major homozygote vs. heterozygote	328	0.0241538	0.813823	0.982356
02	chr20	RS456798	30669432	major homozygote vs. minor homozygote	328	0.271911	0.030559	0.734217
02	chr20	RS8119311	30676768	major homozygote vs. heterozygote	327	0.0116486	0.901627	0.982356
02	chr20	RS8119311	30676768	major homozygote vs. minor homozygote	327	0.293967	0.0981808	0.966832
02	chr20	RS1407256	30677308	major homozygote vs. heterozygote	327	-0.115478	0.243937	0.982356
02	chr20	RS1407256	30677308	major homozygote vs. minor homozygote	327	0.280578	0.301808	0.982356
02	chr20	RS12624715	30689016	major homozygote vs. heterozygote	328	-0.142149	0.148828	0.982356
02	chr20	RS12624715	30689016	major homozygote vs. minor homozygote	328	0.320033	0.213288	0.982356
02	chr20	RS6057610	30705050	major homozygote vs. heterozygote	324	-0.0828422	0.44004	0.982356
02	chr20	RS6057610	30705050	major homozygote vs. minor homozygote	324	-0.217841	0.0851505	0.958287
02	chr20	RS6141772	30710324	major homozygote vs. heterozygote	323	0.0360121	0.742111	0.982356
02	chr20	RS6141772	30710324	major homozygote vs. minor homozygote	323	0.15553	0.488232	0.982356
02	chr20	RS4594522	30718644	major homozygote vs. heterozygote	326	-0.0339443	0.719233	0.982356
02	chr20	RS4594522	30718644	major homozygote vs. minor homozygote	326	-0.35163	0.0105972	0.733647
02	chr20	RS6057614	30719460	major homozygote vs. heterozygote	328	0.0614863	0.570434	0.982356
02	chr20	RS6057614	30719460	major homozygote vs. minor homozygote	328	0.0807407	0.744225	0.982356
02	chr20	RS927239	30732584	major homozygote vs. heterozygote	327	-0.0563982	0.564735	0.982356
02	chr20	RS927239	30732584	major homozygote vs. minor homozygote	327	0.131007	0.335198	0.982356
02	chr20	RS4425162	30776576	major homozygote vs. heterozygote	328	-0.040871	0.659592	0.982356
02	chr20	RS4425162	30776576	major homozygote vs. minor homozygote	328	0.0221626	0.9085	0.982356
02	chr20	RS6058845	30787580	major homozygote vs. heterozygote	328	-0.040871	0.659592	0.982356
02	chr20	RS6058845	30787580	major homozygote vs. minor homozygote	328	0.0221626	0.9085	0.982356
02	chr20	RS6087983	30797916	major homozygote vs. heterozygote	325	-0.0979792	0.314082	0.982356
02	chr20	RS6087983	30797916	major homozygote vs. minor homozygote	325	0.487787	0.0401345	0.736539
02	chr20	RS2424898	30802922	major homozygote vs. heterozygote	327	-0.0394148	0.669517	0.982356
02	chr20	RS2424898	30802922	major homozygote vs. minor homozygote	327	0.312438	0.0856976	0.958287
02	chr20	RS6057638	30802992	major homozygote vs. heterozygote	328	0.0435946	0.656794	0.982356
02	chr20	RS6057638	30802992	major homozygote vs. minor homozygote	328	-0.00416739	0.985447	0.989463
02	chr20	RS6058869	30812412	major homozygote vs. heterozygote	327	0.0236028	0.837425	0.982356
02	chr20	RS6058869	30812412	major homozygote vs. minor homozygote	327	-0.0676738	0.579935	0.982356
02	chr20	RS2424906	30822770	major homozygote vs. heterozygote	328	-0.0192644	0.859744	0.982356
02	chr20	RS2424906	30822770	major homozygote vs. minor homozygote	328	-0.071415	0.548576	0.982356
02	chr20	RS2424914	30838180	major homozygote vs. heterozygote	327	0.0142506	0.895707	0.982356
02	chr20	RS2424914	30838180	major homozygote vs. minor homozygote	327	-0.0431623	0.716657	0.982356
02	chr20	RS2424928	30852296	major homozygote vs. heterozygote	327	0.00343154	0.974796	0.989463
02	chr20	RS2424928	30852296	major homozygote vs. minor homozygote	327	-0.0435257	0.714114	0.982356
02	chr20	RS6058894	30856460	major homozygote vs. heterozygote	328	0.0194894	0.881504	0.982356
02	chr20	RS6058894	30856460	major homozygote vs. minor homozygote	328	0.333827	0.559405	0.982356
02	chr20	RS2424932	30860196	major homozygote vs. heterozygote	328	0.132398	0.172684	0.982356
02	chr20	RS2424932	30860196	major homozygote vs. minor homozygote	328	-0.159977	0.203473	0.982356
02	chr20	RS6058897	30861766	major homozygote vs. heterozygote	327	0.096595	0.349719	0.982356
02	chr20	RS6058897	30861766	major homozygote vs. minor homozygote	327	0.00697465	0.95393	0.989463
02	chr20	RS437302	30862028	major homozygote vs. heterozygote	328	-0.108963	0.338259	0.982356
02	chr20	RS437302	30862028	major homozygote vs. minor homozygote	328	-0.168753	0.766132	0.982356
02	chr20	RS20654	30881956	major homozygote vs. heterozygote	328	-0.0532488	0.563445	0.982356
02	chr20	RS20654	30881956	major homozygote vs. minor homozygote	328	0.23652	0.173573	0.982356
02	chr20	RS410488	30888730	major homozygote vs. heterozygote	328	0.0201319	0.843868	0.982356
02	chr20	RS410488	30888730	major homozygote vs. minor homozygote	328	0.0899288	0.507386	0.982356
02	chr20	RS6579038	30894432	major homozygote vs. heterozygote	328	-0.0884969	0.524242	0.982356
02	chr20	RS6141829	30902870	major homozygote vs. heterozygote	327	-0.0656366	0.51771	0.982356
02	chr20	RS6141829	30902870	major homozygote vs. minor homozygote	327	-0.0375868	0.869255	0.982356
02	chr20	RS853849	30903016	major homozygote vs. heterozygote	328	0.0201319	0.843868	0.982356
02	chr20	RS853849	30903016	major homozygote vs. minor homozygote	328	0.0899288	0.507386	0.982356
02	chr20	RS6057661	30921548	major homozygote vs. heterozygote	328	0.0550388	0.611588	0.982356
02	chr20	RS6057661	30921548	major homozygote vs. minor homozygote	328	0.12309	0.341858	0.982356
02	chr20	RS2000291	30923196	major homozygote vs. heterozygote	320	-0.133338	0.20014	0.982356
02	chr20	RS2000291	30923196	major homozygote vs. minor homozygote	320	-0.00285279	0.990704	0.989463
02	chr20	RS13042651	30931084	major homozygote vs. heterozygote	328	0.00113957	0.991939	0.989463
02	chr20	RS13042651	30931084	major homozygote vs. minor homozygote	328	0.0979954	0.442544	0.982356
02	chr20	RS6120015	30940324	major homozygote vs. heterozygote	328	-0.0951162	0.306184	0.982356
02	chr20	RS6120015	30940324	major homozygote vs. minor homozygote	328	0.0533602	0.731709	0.982356
02	chr20	RS6058962	30984524	major homozygote vs. heterozygote	327	-0.0538031	0.569355	0.982356
02	chr20	RS6058962	30984524	major homozygote vs. minor homozygote	327	0.0333843	0.838174	0.982356
02	chr20	RS1936307	30993188	major homozygote vs. heterozygote	322	-0.0638261	0.493594	0.982356
02	chr20	RS1936307	30993188	major homozygote vs. minor homozygote	322	0.319004	0.0432116	0.736539
02	chr20	RS6057677	30998926	major homozygote vs. heterozygote	328	-0.0589884	0.532144	0.982356
02	chr20	RS6057677	30998926	major homozygote vs. minor homozygote	328	0.0273696	0.867012	0.982356
02	chr20	RS1891776	31007752	major homozygote vs. heterozygote	328	-0.0517994	0.5828	0.982356
02	chr20	RS1891776	31007752	major homozygote vs. minor homozygote	328	0.0313515	0.847808	0.982356
02	chr20	RS11167188	31012192	major homozygote vs. heterozygote	327	-0.0911185	0.335703	0.982356
02	chr20	RS11167188	31012192	major homozygote vs. minor homozygote	327	-0.0598363	0.689059	0.982356
02	chr20	RS6087433	31017374	major homozygote vs. heterozygote	326	0.153034	0.310908	0.982356
02	chr20	RS6087433	31017374	major homozygote vs. minor homozygote	326	-0.539698	0.34299	0.982356
02	chr20	RS1891774	31022384	major homozygote vs. heterozygote	328	0.0932537	0.536107	0.982356
02	chr20	RS1891774	31022384	major homozygote vs. minor homozygote	328	-0.542787	0.339902	0.982356
02	chr20	RS751695	31029788	major homozygote vs. heterozygote	327	0.0233693	0.823464	0.982356
02	chr20	RS751695	31029788	major homozygote vs. minor homozygote	327	-0.030541	0.816113	0.982356
02	chr20	RS6088054	31033084	major homozygote vs. heterozygote	328	0.0848489	0.433413	0.982356
02	chr20	RS6088054	31033084	major homozygote vs. minor homozygote	328	0.0395486	0.7575	0.982356
02	chr20	RS6088055	31036100	major homozygote vs. heterozygote	328	0.0841031	0.432917	0.982356
02	chr20	RS6088055	31036100	major homozygote vs. minor homozygote	328	-0.0157922	0.903027	0.982356
02	chr20	RS4911112	31044820	major homozygote vs. heterozygote	328	0.00841783	0.929711	0.984788
02	chr20	RS4911112	31044820	major homozygote vs. minor homozygote	328	0.0343529	0.819554	0.982356
02	chr20	RS1543572	31056676	major homozygote vs. heterozygote	328	0.0559877	0.567373	0.982356
02	chr20	RS1543572	31056676	major homozygote vs. minor homozygote	328	-0.0117853	0.927723	0.983984
02	chr20	RS6059013	31057528	major homozygote vs. heterozygote	328	0.0593995	0.532554	0.982356
02	chr20	RS6059013	31057528	major homozygote vs. minor homozygote	328	-0.0670114	0.720963	0.982356
02	chr20	RS6120085	31062442	major homozygote vs. heterozygote	327	0.00268425	0.97712	0.989463
02	chr20	RS6120085	31062442	major homozygote vs. minor homozygote	327	-0.0206404	0.895851	0.982356
02	chr20	RS6059016	31063878	major homozygote vs. heterozygote	328	0.0170156	0.85503	0.982356
02	chr20	RS6059016	31063878	major homozygote vs. minor homozygote	328	-0.00793342	0.960338	0.989463
02	chr20	RS6057703	31071912	major homozygote vs. heterozygote	328	0.0193511	0.8385	0.982356
02	chr20	RS6057703	31071912	major homozygote vs. minor homozygote	328	-0.153638	0.269483	0.982356
02	chr20	RS7262249	31073762	major homozygote vs. heterozygote	328	0.0138377	0.901721	0.982356
02	chr20	RS7262249	31073762	major homozygote vs. minor homozygote	328	-0.284527	0.295777	0.982356
02	chr20	RS6059020	31076000	major homozygote vs. heterozygote	327	0.223063	0.124786	0.978611
02	chr20	RS6059020	31076000	major homozygote vs. minor homozygote	327	0.597234	0.456757	0.982356
02	chr20	RS4911283	31079276	major homozygote vs. heterozygote	327	-0.13172	0.185569	0.982356
02	chr20	RS4911283	31079276	major homozygote vs. minor homozygote	327	-0.0674576	0.592861	0.982356
02	chr20	RS2070313	31083584	major homozygote vs. heterozygote	328	-0.13016	0.166005	0.982356
02	chr20	RS2070313	31083584	major homozygote vs. minor homozygote	328	0.10981	0.457962	0.982356
02	chr20	RS4911287	31090952	major homozygote vs. heterozygote	327	-0.238989	0.0137351	0.733647
02	chr20	RS4911287	31090952	major homozygote vs. minor homozygote	327	0.0309845	0.807034	0.982356
02	chr20	RS384430	31107172	major homozygote vs. heterozygote	327	-0.0895561	0.383772	0.982356
02	chr20	RS384430	31107172	major homozygote vs. minor homozygote	327	0.039358	0.746824	0.982356
02	chr20	RS403461	31115244	major homozygote vs. heterozygote	328	0.0413121	0.668142	0.982356
02	chr20	RS403461	31115244	major homozygote vs. minor homozygote	328	0.148558	0.375462	0.982356
02	chr20	RS4911290	31115952	major homozygote vs. heterozygote	327	-0.10503	0.275571	0.982356
02	chr20	RS4911290	31115952	major homozygote vs. minor homozygote	327	0.050397	0.705815	0.982356
02	chr20	RS2093066	31116256	major homozygote vs. heterozygote	328	-0.167953	0.112391	0.970959
02	chr20	RS2093066	31116256	major homozygote vs. minor homozygote	328	0.0278962	0.922419	0.982356
02	chr20	RS2093067	31116476	major homozygote vs. heterozygote	328	-0.225875	0.0184377	0.733647
02	chr20	RS2093067	31116476	major homozygote vs. minor homozygote	328	0.0232419	0.856949	0.982356
02	chr20	RS378098	31124204	major homozygote vs. heterozygote	328	-0.163466	0.118934	0.978611
02	chr20	RS378098	31124204	major homozygote vs. minor homozygote	328	0.0278564	0.922552	0.982356
02	chr20	RS2424941	31128944	major homozygote vs. heterozygote	327	-0.135533	0.259788	0.982356
02	chr20	RS2424941	31128944	major homozygote vs. minor homozygote	327	-0.0936977	0.869007	0.982356
02	chr20	RS1547004	31135428	major homozygote vs. heterozygote	327	-0.0735715	0.433437	0.982356
02	chr20	RS1547004	31135428	major homozygote vs. minor homozygote	327	0.31759	0.115111	0.971281
02	chr20	RS2070325	31137508	major homozygote vs. heterozygote	328	-0.0103088	0.91571	0.982356
02	chr20	RS2070325	31137508	major homozygote vs. minor homozygote	328	0.00288695	0.983416	0.989463
02	chr20	RS927107	31138232	major homozygote vs. heterozygote	328	0.0210797	0.825399	0.982356
02	chr20	RS927107	31138232	major homozygote vs. minor homozygote	328	0.0245443	0.867398	0.982356
02	chr20	RS2889732	31140464	major homozygote vs. heterozygote	326	-0.0235963	0.811469	0.982356
02	chr20	RS2889732	31140464	major homozygote vs. minor homozygote	326	0.0217511	0.871461	0.982356
02	chr20	RS2024934	31146440	major homozygote vs. heterozygote	328	-0.0537923	0.559822	0.982356
02	chr20	RS2024934	31146440	major homozygote vs. minor homozygote	328	0.113895	0.503074	0.982356
02	chr20	RS2057262	31150792	major homozygote vs. heterozygote	328	-0.038921	0.695647	0.982356
02	chr20	RS2057262	31150792	major homozygote vs. minor homozygote	328	0.000454562	0.997125	0.989463
02	chr20	RS11699009	31151902	major homozygote vs. heterozygote	328	-0.0226102	0.821569	0.982356
02	chr20	RS11699009	31151902	major homozygote vs. minor homozygote	328	0.0285597	0.819852	0.982356
02	chr20	RS11696307	31151920	major homozygote vs. heterozygote	327	-0.023019	0.818498	0.982356
02	chr20	RS11696307	31151920	major homozygote vs. minor homozygote	327	0.0389256	0.757627	0.982356
02	chr20	RS755171	31176252	major homozygote vs. heterozygote	327	-0.188112	0.0496169	0.824352
02	chr20	RS755171	31176252	major homozygote vs. minor homozygote	327	-0.127947	0.34724	0.982356
02	chr20	RS6088116	31178498	major homozygote vs. heterozygote	319	-0.156853	0.104215	0.970959
02	chr20	RS6088116	31178498	major homozygote vs. minor homozygote	319	-0.141768	0.305198	0.982356
02	chr20	RS6059104	31185354	major homozygote vs. heterozygote	328	-0.167224	0.0797227	0.940873
02	chr20	RS6059104	31185354	major homozygote vs. minor homozygote	328	-0.113503	0.403251	0.982356
02	chr20	RS6059106	31188764	major homozygote vs. heterozygote	328	-0.0582625	0.5365	0.982356
02	chr20	RS6059106	31188764	major homozygote vs. minor homozygote	328	-0.12285	0.449505	0.982356
02	chr20	RS1407024	31192708	major homozygote vs. heterozygote	328	-0.148059	0.10814	0.970959
02	chr20	RS1407024	31192708	major homozygote vs. minor homozygote	328	0.251384	0.160542	0.982356
02	chr20	RS6087456	31204464	major homozygote vs. heterozygote	327	-0.148267	0.107708	0.970959
02	chr20	RS6087456	31204464	major homozygote vs. minor homozygote	327	0.281404	0.133055	0.982356
02	chr20	RS911139	31256730	major homozygote vs. heterozygote	327	-0.00561762	0.957687	0.989463
02	chr20	RS911139	31256730	major homozygote vs. minor homozygote	327	-0.0454984	0.723784	0.982356
02	chr20	RS3818222	31276584	major homozygote vs. heterozygote	325	-0.17776	0.095715	0.966832
02	chr20	RS3818222	31276584	major homozygote vs. minor homozygote	325	-0.0433534	0.73106	0.982356
02	chr20	RS4911305	31276796	major homozygote vs. heterozygote	328	0.0105983	0.908707	0.982356
02	chr20	RS4911305	31276796	major homozygote vs. minor homozygote	328	0.200527	0.38093	0.982356
02	chr20	RS6059169	31281264	major homozygote vs. heterozygote	328	-0.0558418	0.542831	0.982356
02	chr20	RS6059169	31281264	major homozygote vs. minor homozygote	328	0.168813	0.418915	0.982356
02	chr20	RS6059183	31289688	major homozygote vs. heterozygote	328	-0.0474498	0.606253	0.982356
02	chr20	RS6059183	31289688	major homozygote vs. minor homozygote	328	0.172953	0.407294	0.982356
02	chr20	RS6059214	31312132	major homozygote vs. heterozygote	327	-0.0547975	0.553125	0.982356
02	chr20	RS6059214	31312132	major homozygote vs. minor homozygote	327	0.156526	0.417917	0.982356
02	chr20	RS6141378	31314308	major homozygote vs. heterozygote	328	-0.030726	0.739064	0.982356
02	chr20	RS6141378	31314308	major homozygote vs. minor homozygote	328	0.182641	0.355045	0.982356
02	chr20	RS982562	31320988	major homozygote vs. heterozygote	320	-0.0761165	0.412858	0.982356
02	chr20	RS982562	31320988	major homozygote vs. minor homozygote	320	0.0741375	0.671461	0.982356
02	chr20	RS7262822	31329358	major homozygote vs. heterozygote	328	0.00118327	0.989882	0.989463
02	chr20	RS7262822	31329358	major homozygote vs. minor homozygote	328	0.142127	0.460605	0.982356
02	chr20	RS6057813	31336588	major homozygote vs. heterozygote	326	0.0252962	0.884131	0.982356
02	chr20	RS1078761	31340342	major homozygote vs. heterozygote	327	-0.0406156	0.661939	0.982356
02	chr20	RS1078761	31340342	major homozygote vs. minor homozygote	327	0.0962089	0.576017	0.982356
02	chr20	RS1884885	31341560	major homozygote vs. heterozygote	327	-0.036056	0.714044	0.982356
02	chr20	RS1884885	31341560	major homozygote vs. minor homozygote	327	0.109131	0.673384	0.982356
02	chr20	RS6141382	31347730	major homozygote vs. heterozygote	328	-0.0401532	0.665903	0.982356
02	chr20	RS6141382	31347730	major homozygote vs. minor homozygote	328	0.056169	0.770392	0.982356
02	chr20	RS2424967	31351080	major homozygote vs. heterozygote	327	-0.125984	0.205639	0.982356
02	chr20	RS2424967	31351080	major homozygote vs. minor homozygote	327	0.0396194	0.752227	0.982356
02	chr20	RS2253335	31354664	major homozygote vs. heterozygote	328	-0.0941142	0.330448	0.982356
02	chr20	RS2253335	31354664	major homozygote vs. minor homozygote	328	0.197898	0.157849	0.982356
02	chr20	RS6088177	31369474	major homozygote vs. heterozygote	328	0.0340472	0.726914	0.982356
02	chr20	RS6088177	31369474	major homozygote vs. minor homozygote	328	0.16577	0.199626	0.982356
02	chr20	RS6057825	31385200	major homozygote vs. heterozygote	328	0.0462034	0.667157	0.982356
02	chr20	RS6057825	31385200	major homozygote vs. minor homozygote	328	0.0503113	0.690019	0.982356
02	chr20	RS17124619	31397840	major homozygote vs. heterozygote	327	0.0145704	0.87546	0.982356
02	chr20	RS17124619	31397840	major homozygote vs. minor homozygote	327	-0.267564	0.302701	0.982356
02	chr20	RS293707	31400708	major homozygote vs. heterozygote	328	0.0750194	0.426905	0.982356
02	chr20	RS293707	31400708	major homozygote vs. minor homozygote	328	0.161478	0.365145	0.982356
02	chr20	RS11698045	31401708	major homozygote vs. heterozygote	328	-0.0140354	0.898001	0.982356
02	chr20	RS11698045	31401708	major homozygote vs. minor homozygote	328	-0.0679337	0.586348	0.982356
02	chr20	RS293712	31404200	major homozygote vs. heterozygote	327	-0.106071	0.303893	0.982356
02	chr20	RS293712	31404200	major homozygote vs. minor homozygote	327	-0.0410197	0.745505	0.982356
02	chr20	RS6087487	31478696	major homozygote vs. heterozygote	328	0.0694563	0.503413	0.982356
02	chr20	RS6087487	31478696	major homozygote vs. minor homozygote	328	0.0588149	0.634278	0.982356
02	chr20	RS1999242	31547372	major homozygote vs. heterozygote	328	0.0570137	0.567629	0.982356
02	chr20	RS1999242	31547372	major homozygote vs. minor homozygote	328	-0.171235	0.452324	0.982356
02	chr20	RS6088244	31573864	major homozygote vs. heterozygote	328	0.089354	0.393275	0.982356
02	chr20	RS6088244	31573864	major homozygote vs. minor homozygote	328	0.106005	0.398612	0.982356
02	chr20	RS209677	31603948	major homozygote vs. heterozygote	328	0.0685889	0.474075	0.982356
02	chr20	RS209677	31603948	major homozygote vs. minor homozygote	328	0.119064	0.418887	0.982356
02	chr20	RS6120309	31633260	major homozygote vs. heterozygote	328	0.0685889	0.474075	0.982356
02	chr20	RS6120309	31633260	major homozygote vs. minor homozygote	328	0.119064	0.418887	0.982356
02	chr20	RS6120316	31640740	major homozygote vs. heterozygote	327	0.104488	0.275072	0.982356
02	chr20	RS6120316	31640740	major homozygote vs. minor homozygote	327	0.137118	0.367375	0.982356
02	chr20	RS3803939	31676352	major homozygote vs. heterozygote	326	0.112725	0.283246	0.982356
02	chr20	RS3803939	31676352	major homozygote vs. minor homozygote	326	0.113445	0.366431	0.982356
02	chr20	RS3213182	31726894	major homozygote vs. heterozygote	328	0.0257051	0.81876	0.982356
02	chr20	RS3213182	31726894	major homozygote vs. minor homozygote	328	-0.53895	0.341665	0.982356
02	chr20	RS2071056	31729174	major homozygote vs. heterozygote	326	0.0825739	0.389001	0.982356
02	chr20	RS2071056	31729174	major homozygote vs. minor homozygote	326	0.123712	0.403959	0.982356
02	chr20	RS910397	31759202	major homozygote vs. heterozygote	328	0.113132	0.275345	0.982356
02	chr20	RS910397	31759202	major homozygote vs. minor homozygote	328	0.13732	0.265613	0.982356
02	chr20	RS6087514	31792628	major homozygote vs. heterozygote	328	-0.0138596	0.881181	0.982356
02	chr20	RS6087514	31792628	major homozygote vs. minor homozygote	328	-0.0590638	0.754131	0.982356
02	chr20	RS7274811	31796842	major homozygote vs. heterozygote	328	0.160916	0.0898182	0.958287
02	chr20	RS7274811	31796842	major homozygote vs. minor homozygote	328	0.21309	0.259536	0.982356
02	chr20	RS6141422	31805940	major homozygote vs. heterozygote	328	0.0209726	0.829481	0.982356
02	chr20	RS6141422	31805940	major homozygote vs. minor homozygote	328	-0.0965174	0.66205	0.982356
02	chr20	RS3813920	31818652	major homozygote vs. heterozygote	328	0.133359	0.187751	0.982356
02	chr20	RS3813920	31818652	major homozygote vs. minor homozygote	328	0.279653	0.0224526	0.733647
02	chr20	RS2207354	31831364	major homozygote vs. heterozygote	328	-0.109668	0.36084	0.982356
02	chr20	RS2207354	31831364	major homozygote vs. minor homozygote	328	-1.78672	0.0254287	0.733647
02	chr20	RS6088301	31833016	major homozygote vs. heterozygote	328	0.244592	0.00898599	0.733647
02	chr20	RS6088301	31833016	major homozygote vs. minor homozygote	328	-0.0230014	0.875855	0.982356
02	chr20	RS4911132	31837188	major homozygote vs. heterozygote	327	0.183283	0.0528611	0.825957
02	chr20	RS4911132	31837188	major homozygote vs. minor homozygote	327	-0.0205202	0.88838	0.982356
02	chr20	RS2626552	31848504	major homozygote vs. heterozygote	325	0.0439957	0.666677	0.982356
02	chr20	RS2626552	31848504	major homozygote vs. minor homozygote	325	-0.0697716	0.809145	0.982356
02	chr20	RS2064505	31859046	major homozygote vs. heterozygote	328	0.0549163	0.566443	0.982356
02	chr20	RS2064505	31859046	major homozygote vs. minor homozygote	328	0.0180044	0.899891	0.982356
02	chr20	RS2103804	31889064	major homozygote vs. heterozygote	328	0.0653579	0.534872	0.982356
02	chr20	RS2103804	31889064	major homozygote vs. minor homozygote	328	-0.063765	0.6055	0.982356
02	chr20	RS6142034	31901216	major homozygote vs. heterozygote	328	-0.0550745	0.574354	0.982356
02	chr20	RS6142034	31901216	major homozygote vs. minor homozygote	328	-0.442125	0.0775464	0.933022
02	chr20	RS6119410	31906268	major homozygote vs. heterozygote	328	-0.0556511	0.647201	0.982356
02	chr20	RS6119410	31906268	major homozygote vs. minor homozygote	328	-0.786211	0.327462	0.982356
02	chr20	RS6087534	31907636	major homozygote vs. heterozygote	327	-0.0587218	0.605352	0.982356
02	chr20	RS6087534	31907636	major homozygote vs. minor homozygote	327	0.333137	0.357079	0.982356
02	chr20	RS4911134	31915876	major homozygote vs. heterozygote	328	-0.0821835	0.457291	0.982356
02	chr20	RS4911134	31915876	major homozygote vs. minor homozygote	328	0.327067	0.365076	0.982356
02	chr20	RS6059504	31920820	major homozygote vs. heterozygote	328	0.133838	0.167966	0.982356
02	chr20	RS6059504	31920820	major homozygote vs. minor homozygote	328	0.127827	0.656189	0.982356
02	chr20	RS11908310	31923904	major homozygote vs. heterozygote	326	-0.104904	0.291382	0.982356
02	chr20	RS11908310	31923904	major homozygote vs. minor homozygote	326	-0.196539	0.497438	0.982356
02	chr20	RS6120400	31929588	major homozygote vs. heterozygote	328	-0.0732809	0.446318	0.982356
02	chr20	RS6120400	31929588	major homozygote vs. minor homozygote	328	-0.0758332	0.731779	0.982356
02	chr20	RS6057924	31938232	major homozygote vs. heterozygote	328	0.117533	0.254938	0.982356
02	chr20	RS6057924	31938232	major homozygote vs. minor homozygote	328	-0.0658348	0.61123	0.982356
02	chr20	RS734484	31943652	major homozygote vs. heterozygote	328	-0.0296033	0.750547	0.982356
02	chr20	RS734484	31943652	major homozygote vs. minor homozygote	328	0.0164663	0.920133	0.982356
02	chr20	RS2050210	31949312	major homozygote vs. heterozygote	328	-0.0692765	0.469336	0.982356
02	chr20	RS2050210	31949312	major homozygote vs. minor homozygote	328	-0.0419934	0.796136	0.982356
02	chr20	RS6088343	31959726	major homozygote vs. heterozygote	328	-0.021321	0.828127	0.982356
02	chr20	RS6088343	31959726	major homozygote vs. minor homozygote	328	-0.0429305	0.730378	0.982356
02	chr20	RS2378026	31973312	major homozygote vs. heterozygote	328	-0.0433098	0.665263	0.982356
02	chr20	RS2378026	31973312	major homozygote vs. minor homozygote	328	-0.0256946	0.907453	0.982356
02	chr20	RS6142047	31978048	major homozygote vs. heterozygote	328	0.170868	0.0887632	0.958287
02	chr20	RS6142047	31978048	major homozygote vs. minor homozygote	328	-0.0342735	0.7912	0.982356
02	chr20	RS6142050	31990788	major homozygote vs. heterozygote	328	0.0791959	0.408078	0.982356
02	chr20	RS6142050	31990788	major homozygote vs. minor homozygote	328	-0.0718454	0.601665	0.982356
02	chr20	RS4911379	31998966	major homozygote vs. heterozygote	328	0.0981613	0.288172	0.982356
02	chr20	RS4911379	31998966	major homozygote vs. minor homozygote	328	-0.126628	0.438435	0.982356
02	chr6	RS1417689	63894600	major homozygote vs. heterozygote	328	0.00863951	0.925442	0.983003
02	chr6	RS1417689	63894600	major homozygote vs. minor homozygote	328	-0.125456	0.442249	0.982356
02	chr6	RS9341731	63917248	major homozygote vs. heterozygote	327	-0.0656551	0.480166	0.982356
02	chr6	RS9341731	63917248	major homozygote vs. minor homozygote	327	0.0894219	0.621491	0.982356
02	chr6	RS12213585	63928856	major homozygote vs. heterozygote	328	-0.111517	0.229741	0.982356
02	chr6	RS12213585	63928856	major homozygote vs. minor homozygote	328	0.244837	0.0979354	0.966832
02	chr6	RS3857521	63941420	major homozygote vs. heterozygote	327	-0.11256	0.234092	0.982356
02	chr6	RS3857521	63941420	major homozygote vs. minor homozygote	327	0.120646	0.385926	0.982356
02	chr6	RS9359331	63944148	major homozygote vs. heterozygote	328	0.00944717	0.923104	0.982356
02	chr6	RS9359331	63944148	major homozygote vs. minor homozygote	328	0.0840817	0.528292	0.982356
02	chr6	RS1585367	63946084	major homozygote vs. heterozygote	328	0.0262845	0.786825	0.982356
02	chr6	RS1585367	63946084	major homozygote vs. minor homozygote	328	0.0733852	0.571494	0.982356
02	chr6	RS9294122	63951452	major homozygote vs. heterozygote	327	-0.0348673	0.706901	0.982356
02	chr6	RS9294122	63951452	major homozygote vs. minor homozygote	327	0.144319	0.376868	0.982356
02	chr6	RS9350790	63976392	major homozygote vs. heterozygote	327	0.0119664	0.898656	0.982356
02	chr6	RS9350790	63976392	major homozygote vs. minor homozygote	327	0.140472	0.353613	0.982356
02	chr6	RS1870488	63991040	major homozygote vs. heterozygote	328	0.0104097	0.91167	0.982356
02	chr6	RS1870488	63991040	major homozygote vs. minor homozygote	328	0.141654	0.348643	0.982356
02	chr6	RS16894193	64006264	major homozygote vs. heterozygote	328	-0.106151	0.240193	0.982356
02	chr6	RS16894193	64006264	major homozygote vs. minor homozygote	328	-0.327463	0.169357	0.982356
02	chr6	RS4035412	64013064	major homozygote vs. heterozygote	328	-0.0290206	0.771367	0.982356
02	chr6	RS4035412	64013064	major homozygote vs. minor homozygote	328	0.038577	0.757634	0.982356
02	chr6	RS10943630	64019652	major homozygote vs. heterozygote	328	-0.0290206	0.771367	0.982356
02	chr6	RS10943630	64019652	major homozygote vs. minor homozygote	328	0.038577	0.757634	0.982356
02	chr6	RS10943643	64029912	major homozygote vs. heterozygote	328	-0.104023	0.277413	0.982356
02	chr6	RS10943643	64029912	major homozygote vs. minor homozygote	328	-0.181315	0.189505	0.982356
02	chr6	RS9352731	64030092	major homozygote vs. heterozygote	327	0.0528901	0.626253	0.982356
02	chr6	RS9352731	64030092	major homozygote vs. minor homozygote	327	0.0703561	0.566394	0.982356
02	chr6	RS17509722	64036092	major homozygote vs. heterozygote	327	0.149732	0.182662	0.982356
02	chr6	RS17509722	64036092	major homozygote vs. minor homozygote	327	0.290636	0.312017	0.982356
02	chr6	RS1320102	64044696	major homozygote vs. heterozygote	328	0.0576186	0.588118	0.982356
02	chr6	RS1320102	64044696	major homozygote vs. minor homozygote	328	0.108261	0.380057	0.982356
02	chr6	RS2459572	64051336	major homozygote vs. heterozygote	328	-0.115008	0.220457	0.982356
02	chr6	RS2459572	64051336	major homozygote vs. minor homozygote	328	-0.12025	0.406941	0.982356
02	chr6	RS9361556	64063864	major homozygote vs. heterozygote	328	0.167412	0.133243	0.982356
02	chr6	RS9361556	64063864	major homozygote vs. minor homozygote	328	0.237027	0.381939	0.982356
03	chr3	RS705041	174501024	major homozygote vs. heterozygote	325	0.0712991	0.445881	0.91486
03	chr3	RS705041	174501024	major homozygote vs. minor homozygote	325	0.141416	0.347391	0.908472
03	chr3	RS7622349	174505264	major homozygote vs. heterozygote	326	-0.219599	0.0211041	0.466434
03	chr3	RS7622349	174505264	major homozygote vs. minor homozygote	326	0.047983	0.852261	0.953106
03	chr3	RS1392120	174509328	major homozygote vs. heterozygote	328	-0.202084	0.0307595	0.581469
03	chr3	RS1392120	174509328	major homozygote vs. minor homozygote	328	-0.0979246	0.608375	0.925916
03	chr3	RS10513709	174509776	major homozygote vs. heterozygote	325	-0.227135	0.0171952	0.466434
03	chr3	RS10513709	174509776	major homozygote vs. minor homozygote	325	0.0621161	0.800247	0.953106
03	chr3	RS9828841	174533328	major homozygote vs. heterozygote	325	-0.105515	0.474884	0.91486
03	chr3	RS9828841	174533328	major homozygote vs. minor homozygote	325	0.392084	0.625594	0.925916
03	chr3	RS1520599	174547360	major homozygote vs. heterozygote	328	-0.228993	0.0144207	0.466434
03	chr3	RS1520599	174547360	major homozygote vs. minor homozygote	328	0.0436255	0.86479	0.953274
03	chr3	RS632916	174593040	major homozygote vs. heterozygote	328	0.000155472	0.998676	0.966865
03	chr3	RS632916	174593040	major homozygote vs. minor homozygote	328	0.0721019	0.638016	0.925916
03	chr3	RS583514	174596864	major homozygote vs. heterozygote	328	0.0317926	0.775823	0.953106
03	chr3	RS583514	174596864	major homozygote vs. minor homozygote	328	0.103356	0.406689	0.91486
03	chr3	RS488029	174602080	major homozygote vs. heterozygote	328	-0.00625622	0.953785	0.964959
03	chr3	RS488029	174602080	major homozygote vs. minor homozygote	328	0.09276	0.453278	0.91486
03	chr3	RS541651	174610208	major homozygote vs. heterozygote	327	-0.0948863	0.305564	0.888529
03	chr3	RS541651	174610208	major homozygote vs. minor homozygote	327	0.196108	0.2699	0.861909
03	chr3	RS7649709	174612528	major homozygote vs. heterozygote	328	-0.123603	0.184006	0.834183
03	chr3	RS7649709	174612528	major homozygote vs. minor homozygote	328	0.0885331	0.699442	0.937057
03	chr3	RS532021	174612736	major homozygote vs. heterozygote	328	0.162962	0.14677	0.834183
03	chr3	RS532021	174612736	major homozygote vs. minor homozygote	328	-0.0595099	0.856406	0.953106
03	chr3	RS605211	174614560	major homozygote vs. heterozygote	328	0.0190694	0.840058	0.953106
03	chr3	RS605211	174614560	major homozygote vs. minor homozygote	328	-0.0901597	0.537326	0.925916
03	chr3	RS247967	174623392	major homozygote vs. heterozygote	327	-0.0596607	0.522948	0.925916
03	chr3	RS247967	174623392	major homozygote vs. minor homozygote	327	-0.0784374	0.659566	0.925916
03	chr3	RS247979	174635456	major homozygote vs. heterozygote	325	-0.110785	0.23819	0.840341
03	chr3	RS247979	174635456	major homozygote vs. minor homozygote	325	-0.176174	0.292371	0.87882
03	chr3	RS584633	174636400	major homozygote vs. heterozygote	328	-0.0711156	0.450168	0.91486
03	chr3	RS584633	174636400	major homozygote vs. minor homozygote	328	0.0250327	0.887932	0.957897
03	chr3	RS11721044	174637824	major homozygote vs. heterozygote	328	-0.233641	0.03635	0.614854
03	chr3	RS11721044	174637824	major homozygote vs. minor homozygote	328	0.0374019	0.890073	0.957897
03	chr3	RS247968	174659072	major homozygote vs. heterozygote	327	-0.0635455	0.4998	0.921227
03	chr3	RS247968	174659072	major homozygote vs. minor homozygote	327	-0.0498903	0.732722	0.948995
03	chr3	RS665913	174663488	major homozygote vs. heterozygote	328	-0.00126428	0.991274	0.966865
03	chr3	RS247970	174669424	major homozygote vs. heterozygote	327	-0.0754134	0.457429	0.91486
03	chr3	RS247970	174669424	major homozygote vs. minor homozygote	327	-0.0159783	0.942195	0.964959
03	chr3	RS1030809	174674752	major homozygote vs. heterozygote	327	0.116046	0.250476	0.841759
03	chr3	RS1030809	174674752	major homozygote vs. minor homozygote	327	-0.311648	0.228161	0.835188
03	chr3	RS635255	174681056	major homozygote vs. heterozygote	326	0.0649876	0.476569	0.91486
03	chr3	RS635255	174681056	major homozygote vs. minor homozygote	326	-0.153441	0.491449	0.919698
03	chr3	RS548436	174692480	major homozygote vs. heterozygote	327	-0.0991246	0.329003	0.905818
03	chr3	RS548436	174692480	major homozygote vs. minor homozygote	327	-0.0223974	0.918993	0.957897
03	chr3	RS9838752	174710576	major homozygote vs. heterozygote	327	-0.0382767	0.719521	0.942766
03	chr3	RS9838752	174710576	major homozygote vs. minor homozygote	327	0.0350005	0.778411	0.953106
03	chr3	RS1523344	174712480	major homozygote vs. heterozygote	328	-0.0336768	0.737751	0.948995
03	chr3	RS1523344	174712480	major homozygote vs. minor homozygote	328	0.0887578	0.478429	0.91486
03	chr3	RS1080310	174763968	major homozygote vs. heterozygote	326	-0.0243792	0.808109	0.953106
03	chr3	RS1080310	174763968	major homozygote vs. minor homozygote	326	0.0976645	0.452369	0.91486
03	chr3	RS9844612	174771984	major homozygote vs. heterozygote	325	-0.0520893	0.620733	0.925916
03	chr3	RS9844612	174771984	major homozygote vs. minor homozygote	325	-0.0157487	0.90114	0.957897
03	chr3	RS3853387	174799312	major homozygote vs. heterozygote	328	0.103201	0.349717	0.908472
03	chr3	RS3853387	174799312	major homozygote vs. minor homozygote	328	-0.139615	0.648561	0.925916
03	chr3	RS16828127	174800560	major homozygote vs. heterozygote	327	0.047026	0.654083	0.925916
03	chr3	RS16828127	174800560	major homozygote vs. minor homozygote	327	-1.57729	0.000624002	0.223741
03	chr3	RS3844523	174804944	major homozygote vs. heterozygote	328	-0.0744195	0.432715	0.91486
03	chr3	RS3844523	174804944	major homozygote vs. minor homozygote	328	0.223293	0.244802	0.841759
03	chr3	RS10513715	174806432	major homozygote vs. heterozygote	328	-0.048114	0.646954	0.925916
03	chr3	RS10513715	174806432	major homozygote vs. minor homozygote	328	0.274744	0.405693	0.91486
03	chr3	RS9820667	174811296	major homozygote vs. heterozygote	328	0.036847	0.695783	0.936374
03	chr3	RS9820667	174811296	major homozygote vs. minor homozygote	328	-0.0745438	0.605079	0.925916
03	chr3	RS3844524	174811872	major homozygote vs. heterozygote	328	-0.0974454	0.326255	0.905818
03	chr3	RS3844524	174811872	major homozygote vs. minor homozygote	328	0.142358	0.619926	0.925916
03	chr3	RS9852917	174819424	major homozygote vs. heterozygote	328	-0.104371	0.301215	0.884997
03	chr3	RS9852917	174819424	major homozygote vs. minor homozygote	328	-0.0814587	0.776495	0.953106
03	chr3	RS16848070	174820944	major homozygote vs. heterozygote	328	0.0630396	0.623074	0.925916
03	chr3	RS16848070	174820944	major homozygote vs. minor homozygote	328	0.348405	0.666114	0.925916
03	chr3	RS4894620	174822928	major homozygote vs. heterozygote	328	-0.00576472	0.950586	0.964959
03	chr3	RS4894620	174822928	major homozygote vs. minor homozygote	328	0.318444	0.219085	0.834183
03	chr3	RS6801163	174827232	major homozygote vs. heterozygote	328	-0.165731	0.0779081	0.768024
03	chr3	RS6801163	174827232	major homozygote vs. minor homozygote	328	-0.00443003	0.979649	0.965927
03	chr3	RS9290475	174830560	major homozygote vs. heterozygote	328	-0.0898375	0.34961	0.908472
03	chr3	RS9290475	174830560	major homozygote vs. minor homozygote	328	-0.0970855	0.476456	0.91486
03	chr3	RS16828799	174836448	major homozygote vs. heterozygote	325	-0.146882	0.13212	0.834183
03	chr3	RS16828799	174836448	major homozygote vs. minor homozygote	325	-0.0444238	0.846022	0.953106
03	chr3	RS9840905	174844656	major homozygote vs. heterozygote	326	-0.0816135	0.427319	0.91486
03	chr3	RS9840905	174844656	major homozygote vs. minor homozygote	326	-0.0551685	0.65191	0.925916
03	chr3	RS9290476	174861888	major homozygote vs. heterozygote	328	0.0536145	0.581259	0.925916
03	chr3	RS9290476	174861888	major homozygote vs. minor homozygote	328	-0.0385461	0.876114	0.957897
03	chr3	RS9290477	174861984	major homozygote vs. heterozygote	327	-0.117489	0.228114	0.835188
03	chr3	RS9290477	174861984	major homozygote vs. minor homozygote	327	-0.134069	0.317679	0.902266
03	chr3	RS1553121	174869616	major homozygote vs. heterozygote	327	-0.0750414	0.439768	0.91486
03	chr3	RS1553121	174869616	major homozygote vs. minor homozygote	327	-0.112777	0.404487	0.91486
03	chr3	RS2133285	174871280	major homozygote vs. heterozygote	328	-0.02532	0.806344	0.953106
03	chr3	RS2133285	174871280	major homozygote vs. minor homozygote	328	0.264224	0.465038	0.91486
03	chr3	RS11710418	174876752	major homozygote vs. heterozygote	327	-0.186604	0.0496004	0.667781
03	chr3	RS11710418	174876752	major homozygote vs. minor homozygote	327	-0.0930259	0.6636	0.925916
03	chr3	RS1393450	174884864	major homozygote vs. heterozygote	319	-0.185366	0.046794	0.667781
03	chr3	RS1393450	174884864	major homozygote vs. minor homozygote	319	-0.103601	0.530382	0.925916
03	chr3	RS9856063	174896992	major homozygote vs. heterozygote	328	0.0618805	0.700733	0.937057
03	chr3	RS9856063	174896992	major homozygote vs. minor homozygote	328	-0.284945	0.615126	0.925916
03	chr3	RS987741	174901168	major homozygote vs. heterozygote	327	0.118825	0.214769	0.834183
03	chr3	RS987741	174901168	major homozygote vs. minor homozygote	327	0.132983	0.336524	0.908472
03	chr3	RS959148	174905120	major homozygote vs. heterozygote	327	0.170175	0.0810745	0.768024
03	chr3	RS959148	174905120	major homozygote vs. minor homozygote	327	0.145551	0.261911	0.861909
03	chr3	RS13098487	174907456	major homozygote vs. heterozygote	328	0.0714387	0.436975	0.91486
03	chr3	RS13098487	174907456	major homozygote vs. minor homozygote	328	0.00564649	0.982795	0.966865
03	chr3	RS2046719	174921824	major homozygote vs. heterozygote	328	0.169605	0.0724221	0.72635
03	chr3	RS2046719	174921824	major homozygote vs. minor homozygote	328	0.107105	0.450968	0.91486
03	chr3	RS3850180	174923616	major homozygote vs. heterozygote	328	0.142372	0.194042	0.834183
03	chr3	RS3850180	174923616	major homozygote vs. minor homozygote	328	-0.109866	0.720097	0.942766
03	chr3	RS9877840	174924384	major homozygote vs. heterozygote	328	0.123909	0.250007	0.841759
03	chr3	RS9877840	174924384	major homozygote vs. minor homozygote	328	-0.0914071	0.781849	0.953106
03	chr3	RS1488562	174934416	major homozygote vs. heterozygote	327	0.114756	0.2174	0.834183
03	chr3	RS1488562	174934416	major homozygote vs. minor homozygote	327	0.251292	0.232943	0.837853
03	chr3	RS1488564	174936576	major homozygote vs. heterozygote	328	0.289667	0.00237009	0.223741
03	chr3	RS1488564	174936576	major homozygote vs. minor homozygote	328	0.308191	0.0203338	0.466434
03	chr3	RS1994507	174941728	major homozygote vs. heterozygote	328	0.287507	0.00340672	0.273602
03	chr3	RS1994507	174941728	major homozygote vs. minor homozygote	328	0.293794	0.0186252	0.466434
03	chr3	RS722472	174949552	major homozygote vs. heterozygote	328	-0.0473822	0.638207	0.925916
03	chr3	RS722472	174949552	major homozygote vs. minor homozygote	328	-0.278659	0.549705	0.925916
03	chr3	RS1387004	174951936	major homozygote vs. heterozygote	328	0.0426811	0.646485	0.925916
03	chr3	RS1387004	174951936	major homozygote vs. minor homozygote	328	-0.154057	0.316742	0.902266
03	chr3	RS2046718	174955024	major homozygote vs. heterozygote	328	-0.0508526	0.59142	0.925916
03	chr3	RS2046718	174955024	major homozygote vs. minor homozygote	328	0.19213	0.354596	0.908472
03	chr3	RS9863894	174960400	major homozygote vs. heterozygote	328	-0.149282	0.108153	0.826443
03	chr3	RS9863894	174960400	major homozygote vs. minor homozygote	328	-0.0613643	0.707213	0.937141
03	chr3	RS1488545	174966144	major homozygote vs. heterozygote	326	0.0421282	0.658179	0.925916
03	chr3	RS1488545	174966144	major homozygote vs. minor homozygote	326	-0.532983	0.0261708	0.539581
03	chr3	RS9879266	174972160	major homozygote vs. heterozygote	327	-0.0109098	0.908602	0.957897
03	chr3	RS9879266	174972160	major homozygote vs. minor homozygote	327	-0.0818103	0.561321	0.925916
03	chr3	RS9830510	174977008	major homozygote vs. heterozygote	327	0.00968323	0.922259	0.957897
03	chr3	RS9830510	174977008	major homozygote vs. minor homozygote	327	0.0539635	0.82021	0.953106
03	chr3	RS9818020	174980000	major homozygote vs. heterozygote	325	0.0464539	0.627211	0.925916
03	chr3	RS9818020	174980000	major homozygote vs. minor homozygote	325	-0.0687452	0.664749	0.925916
03	chr3	RS10513719	174992832	major homozygote vs. heterozygote	328	0.0271808	0.774748	0.953106
03	chr3	RS10513719	174992832	major homozygote vs. minor homozygote	328	-0.0802289	0.631511	0.925916
03	chr3	RS1873039	174994000	major homozygote vs. heterozygote	327	0.0219425	0.818215	0.953106
03	chr3	RS1873039	174994000	major homozygote vs. minor homozygote	327	-0.0696127	0.663627	0.925916
03	chr3	RS13074723	175004800	major homozygote vs. heterozygote	327	0.023168	0.806845	0.953106
03	chr3	RS13074723	175004800	major homozygote vs. minor homozygote	327	-0.152537	0.340289	0.908472
03	chr3	RS1488547	175008464	major homozygote vs. heterozygote	328	0.0309433	0.743989	0.952666
03	chr3	RS1488547	175008464	major homozygote vs. minor homozygote	328	-0.147526	0.355631	0.908472
03	chr3	RS9290481	175013936	major homozygote vs. heterozygote	320	-0.0327538	0.746815	0.952666
03	chr3	RS9290481	175013936	major homozygote vs. minor homozygote	320	-0.408691	0.130579	0.834183
03	chr3	RS2101459	175020112	major homozygote vs. heterozygote	328	0.125739	0.280574	0.871953
03	chr3	RS2101459	175020112	major homozygote vs. minor homozygote	328	-0.130003	0.694535	0.936374
03	chr3	RS1873038	175020336	major homozygote vs. heterozygote	328	-0.0476315	0.634355	0.925916
03	chr3	RS1873038	175020336	major homozygote vs. minor homozygote	328	-0.402235	0.138796	0.834183
03	chr3	RS2861598	175027520	major homozygote vs. heterozygote	328	0.0267728	0.777122	0.953106
03	chr3	RS2861598	175027520	major homozygote vs. minor homozygote	328	-0.149074	0.35084	0.908472
03	chr3	RS1948158	175035488	major homozygote vs. heterozygote	328	-0.0122012	0.897562	0.957897
03	chr3	RS1948158	175035488	major homozygote vs. minor homozygote	328	-0.190638	0.226356	0.835188
03	chr3	RS1948162	175040544	major homozygote vs. heterozygote	326	-0.100707	0.324283	0.905004
03	chr3	RS1948162	175040544	major homozygote vs. minor homozygote	326	-0.414836	0.126533	0.834183
03	chr3	RS2861593	175047824	major homozygote vs. heterozygote	328	0.00409105	0.965646	0.964959
03	chr3	RS2861593	175047824	major homozygote vs. minor homozygote	328	-0.159317	0.248228	0.841759
03	chr3	RS1545991	175056064	major homozygote vs. heterozygote	326	0.044886	0.708335	0.937141
03	chr3	RS1545991	175056064	major homozygote vs. minor homozygote	326	0.195301	0.528275	0.925916
03	chr3	RS1488553	175057216	major homozygote vs. heterozygote	328	-0.0252394	0.831842	0.953106
03	chr3	RS1488553	175057216	major homozygote vs. minor homozygote	328	0.18468	0.550118	0.925916
03	chr3	RS4621354	175070976	major homozygote vs. heterozygote	328	-0.0885857	0.375262	0.91486
03	chr3	RS4621354	175070976	major homozygote vs. minor homozygote	328	-0.121421	0.655547	0.925916
03	chr3	RS9835385	175085232	major homozygote vs. heterozygote	328	-0.0574976	0.537715	0.925916
03	chr3	RS9835385	175085232	major homozygote vs. minor homozygote	328	-0.0167071	0.916036	0.957897
03	chr3	RS4399918	175087040	major homozygote vs. heterozygote	322	-0.112015	0.369574	0.91486
03	chr3	RS4399918	175087040	major homozygote vs. minor homozygote	322	0.165311	0.59342	0.925916
03	chr3	RS12630744	175097840	major homozygote vs. heterozygote	327	0.0128963	0.913137	0.957897
03	chr3	RS12630744	175097840	major homozygote vs. minor homozygote	327	0.182303	0.54691	0.925916
03	chr3	RS4280663	175105840	major homozygote vs. heterozygote	328	-0.0622912	0.502237	0.921227
03	chr3	RS4280663	175105840	major homozygote vs. minor homozygote	328	0.00717499	0.967177	0.964959
03	chr3	RS4513478	175108960	major homozygote vs. heterozygote	328	-0.11473	0.217286	0.834183
03	chr3	RS4513478	175108960	major homozygote vs. minor homozygote	328	-0.0626167	0.739973	0.94995
03	chr3	RS4894636	175129616	major homozygote vs. heterozygote	327	-0.0404746	0.666586	0.925916
03	chr3	RS4894636	175129616	major homozygote vs. minor homozygote	327	-0.153373	0.462648	0.91486
03	chr3	RS1388475	175137920	major homozygote vs. heterozygote	327	0.0857471	0.354829	0.908472
03	chr3	RS1388475	175137920	major homozygote vs. minor homozygote	327	-0.0937581	0.583829	0.925916
03	chr3	RS12490818	175143984	major homozygote vs. heterozygote	324	0.071991	0.441163	0.91486
03	chr3	RS12490818	175143984	major homozygote vs. minor homozygote	324	-0.0388229	0.824398	0.953106
03	chr3	RS963350	175164608	major homozygote vs. heterozygote	327	-0.000508494	0.996103	0.966865
03	chr3	RS963350	175164608	major homozygote vs. minor homozygote	327	0.0675547	0.803962	0.953106
03	chr3	RS6792822	175180416	major homozygote vs. heterozygote	327	-0.0309868	0.755088	0.953106
03	chr3	RS6792822	175180416	major homozygote vs. minor homozygote	327	-0.0835225	0.494722	0.919698
03	chr3	RS12494045	175182688	major homozygote vs. heterozygote	328	-0.0752821	0.432355	0.91486
03	chr3	RS12494045	175182688	major homozygote vs. minor homozygote	328	-0.104144	0.688016	0.936374
03	chr3	RS1388478	175195392	major homozygote vs. heterozygote	328	-0.0512829	0.624514	0.925916
03	chr3	RS1388478	175195392	major homozygote vs. minor homozygote	328	-0.310447	0.350746	0.908472
03	chr3	RS13078193	175199520	major homozygote vs. heterozygote	328	0.0555464	0.54783	0.925916
03	chr3	RS13078193	175199520	major homozygote vs. minor homozygote	328	-0.0754568	0.709556	0.937141
03	chr3	RS291928	175210688	major homozygote vs. heterozygote	326	0.0481804	0.733133	0.948995
03	chr3	RS9812924	175216368	major homozygote vs. heterozygote	328	-0.0594083	0.530063	0.925916
03	chr3	RS9812924	175216368	major homozygote vs. minor homozygote	328	-0.121844	0.62332	0.925916
03	chr3	RS291939	175236208	major homozygote vs. heterozygote	327	0.0632961	0.647686	0.925916
03	chr3	RS291939	175236208	major homozygote vs. minor homozygote	327	0.261051	0.520749	0.925916
03	chr3	RS9290490	175243168	major homozygote vs. heterozygote	328	0.0130575	0.891234	0.957897
03	chr3	RS9290490	175243168	major homozygote vs. minor homozygote	328	0.212489	0.293087	0.87882
03	chr3	RS9854235	175252208	major homozygote vs. heterozygote	328	-0.0497709	0.636378	0.925916
03	chr3	RS9854235	175252208	major homozygote vs. minor homozygote	328	-0.282648	0.437622	0.91486
03	chr3	RS6445137	175257984	major homozygote vs. heterozygote	328	0.0139083	0.886142	0.957897
03	chr3	RS6445137	175257984	major homozygote vs. minor homozygote	328	0.053072	0.83835	0.953106
03	chr3	RS7639877	175284448	major homozygote vs. heterozygote	327	0.00359878	0.971917	0.964959
03	chr3	RS7639877	175284448	major homozygote vs. minor homozygote	327	0.0570513	0.817294	0.953106
03	chr3	RS16833234	175293664	major homozygote vs. heterozygote	327	0.133887	0.186516	0.834183
03	chr3	RS16833234	175293664	major homozygote vs. minor homozygote	327	0.150551	0.480314	0.91486
03	chr3	RS6762629	175300352	major homozygote vs. heterozygote	327	0.11725	0.23365	0.837853
03	chr3	RS6762629	175300352	major homozygote vs. minor homozygote	327	0.09848	0.424914	0.91486
03	chr3	RS9872442	175301104	major homozygote vs. heterozygote	328	-0.022806	0.832843	0.953106
03	chr3	RS9872442	175301104	major homozygote vs. minor homozygote	328	-0.276501	0.447673	0.91486
03	chr3	RS4140699	175326944	major homozygote vs. heterozygote	328	0.0306371	0.750702	0.952666
03	chr3	RS4140699	175326944	major homozygote vs. minor homozygote	328	0.0509162	0.830565	0.953106
03	chr3	RS7626528	175330112	major homozygote vs. heterozygote	324	0.117063	0.381812	0.91486
03	chr3	RS7626528	175330112	major homozygote vs. minor homozygote	324	0.422357	0.356584	0.908472
03	chr3	RS6445141	175336480	major homozygote vs. heterozygote	327	-0.00659641	0.945963	0.964959
03	chr3	RS6445141	175336480	major homozygote vs. minor homozygote	327	-0.245642	0.429278	0.91486
03	chr3	RS6777593	175338512	major homozygote vs. heterozygote	326	0.101084	0.450464	0.91486
03	chr3	RS6777593	175338512	major homozygote vs. minor homozygote	326	0.45335	0.572316	0.925916
03	chr3	RS9821957	175341088	major homozygote vs. heterozygote	328	0.0817325	0.604497	0.925916
03	chr3	RS11919911	175349120	major homozygote vs. heterozygote	328	0.264345	0.111114	0.829322
03	chr3	RS11919911	175349120	major homozygote vs. minor homozygote	328	0.428993	0.356662	0.908472
03	chr3	RS11927722	175349504	major homozygote vs. heterozygote	326	0.221635	0.0218298	0.466434
03	chr3	RS11927722	175349504	major homozygote vs. minor homozygote	326	0.317876	0.125923	0.834183
03	chr3	RS725800	175352496	major homozygote vs. heterozygote	313	0.324532	0.000801866	0.223741
03	chr3	RS725800	175352496	major homozygote vs. minor homozygote	313	0.226966	0.207804	0.834183
03	chr3	RS7612490	175359840	major homozygote vs. heterozygote	327	0.0709693	0.472468	0.91486
03	chr3	RS7612490	175359840	major homozygote vs. minor homozygote	327	0.290638	0.105255	0.826443
03	chr3	RS7625721	175372560	major homozygote vs. heterozygote	326	0.156978	0.299502	0.884997
03	chr3	RS7625721	175372560	major homozygote vs. minor homozygote	326	0.564667	0.481689	0.91486
03	chr3	RS9867537	175375744	major homozygote vs. heterozygote	328	0.129129	0.207531	0.834183
03	chr3	RS9867537	175375744	major homozygote vs. minor homozygote	328	0.148576	0.373531	0.91486
03	chr3	RS10513722	175380688	major homozygote vs. heterozygote	328	0.183868	0.0862495	0.768915
03	chr3	RS10513722	175380688	major homozygote vs. minor homozygote	328	-0.147075	0.549697	0.925916
03	chr3	RS4894645	175384416	major homozygote vs. heterozygote	328	0.131887	0.187643	0.834183
03	chr3	RS4894645	175384416	major homozygote vs. minor homozygote	328	0.457884	0.165834	0.834183
03	chr3	RS2193744	175387680	major homozygote vs. heterozygote	327	0.0227197	0.825458	0.953106
03	chr3	RS2193744	175387680	major homozygote vs. minor homozygote	327	-0.169503	0.167727	0.834183
03	chr3	RS1549100	175400368	major homozygote vs. heterozygote	328	-0.0247597	0.789469	0.953106
03	chr3	RS1549100	175400368	major homozygote vs. minor homozygote	328	-0.50165	0.00138214	0.223741
03	chr3	RS4494938	175403696	major homozygote vs. heterozygote	328	0.129923	0.202058	0.834183
03	chr3	RS4494938	175403696	major homozygote vs. minor homozygote	328	0.0669881	0.721158	0.942766
03	chr3	RS1421420	175408320	major homozygote vs. heterozygote	328	0.00527441	0.954928	0.964959
03	chr3	RS1421420	175408320	major homozygote vs. minor homozygote	328	-0.489375	0.00178825	0.223741
03	chr3	RS6769495	175427584	major homozygote vs. heterozygote	328	0.178266	0.0619773	0.674519
03	chr3	RS6769495	175427584	major homozygote vs. minor homozygote	328	0.327134	0.0160076	0.466434
03	chr3	RS2111956	175432512	major homozygote vs. heterozygote	328	-0.0806617	0.409386	0.91486
03	chr3	RS2111956	175432512	major homozygote vs. minor homozygote	328	-0.336137	0.0656331	0.690285
03	chr3	RS961882	175443616	major homozygote vs. heterozygote	327	0.0568255	0.551923	0.925916
03	chr3	RS961882	175443616	major homozygote vs. minor homozygote	327	-0.146201	0.295733	0.87882
03	chr3	RS4894661	175454416	major homozygote vs. heterozygote	328	0.154334	0.106878	0.826443
03	chr3	RS4894661	175454416	major homozygote vs. minor homozygote	328	0.279937	0.133527	0.834183
03	chr3	RS690708	175457136	major homozygote vs. heterozygote	328	0.0420713	0.675897	0.928361
03	chr3	RS690708	175457136	major homozygote vs. minor homozygote	328	0.0275047	0.915677	0.957897
03	chr3	RS525179	175484240	major homozygote vs. heterozygote	327	0.100837	0.327716	0.905818
03	chr3	RS525179	175484240	major homozygote vs. minor homozygote	327	0.531219	0.190292	0.834183
03	chr3	RS811197	175492752	major homozygote vs. heterozygote	327	-0.0193572	0.857311	0.953106
03	chr3	RS811197	175492752	major homozygote vs. minor homozygote	327	-0.0641694	0.627797	0.925916
03	chr3	RS6445164	175508560	major homozygote vs. heterozygote	326	-0.295235	0.00243993	0.223741
03	chr3	RS6445164	175508560	major homozygote vs. minor homozygote	326	-0.243884	0.266179	0.861909
03	chr3	RS9290498	175512048	major homozygote vs. heterozygote	328	0.0862356	0.437125	0.91486
03	chr3	RS9290498	175512048	major homozygote vs. minor homozygote	328	0.281091	0.393988	0.91486
03	chr3	RS11926733	175531360	major homozygote vs. heterozygote	327	0.093063	0.309654	0.89522
03	chr3	RS11926733	175531360	major homozygote vs. minor homozygote	327	0.490718	0.00803424	0.466434
03	chr3	RS7619510	175555968	major homozygote vs. heterozygote	328	0.109619	0.229493	0.835188
03	chr3	RS7619510	175555968	major homozygote vs. minor homozygote	328	0.466584	0.0135943	0.466434
03	chr3	RS4894469	175560656	major homozygote vs. heterozygote	328	0.0872186	0.394981	0.91486
03	chr3	RS4894469	175560656	major homozygote vs. minor homozygote	328	0.530103	0.191084	0.834183
03	chr3	RS9821469	175567712	major homozygote vs. heterozygote	321	-0.237762	0.014901	0.466434
03	chr3	RS9821469	175567712	major homozygote vs. minor homozygote	321	-0.296462	0.0966811	0.814439
03	chr3	RS16864198	175968992	major homozygote vs. heterozygote	327	-0.0401099	0.692306	0.936374
03	chr3	RS16864198	175968992	major homozygote vs. minor homozygote	327	-0.211942	0.522024	0.925916
03	chr3	RS538340	175976880	major homozygote vs. heterozygote	327	0.0312764	0.766765	0.953106
03	chr3	RS538340	175976880	major homozygote vs. minor homozygote	327	0.125031	0.330219	0.905818
03	chr3	RS9290515	175978656	major homozygote vs. heterozygote	328	-0.0810755	0.397756	0.91486
03	chr3	RS9290515	175978656	major homozygote vs. minor homozygote	328	-0.0357786	0.846055	0.953106
03	chr3	RS1626693	175983952	major homozygote vs. heterozygote	326	0.0589881	0.525065	0.925916
03	chr3	RS1626693	175983952	major homozygote vs. minor homozygote	326	-0.0398898	0.81075	0.953106
03	chr3	RS7648550	175989472	major homozygote vs. heterozygote	328	-0.172132	0.0640412	0.684673
03	chr3	RS7648550	175989472	major homozygote vs. minor homozygote	328	-0.0191868	0.902489	0.957897
03	chr3	RS1515610	175993712	major homozygote vs. heterozygote	326	-0.117479	0.351086	0.908472
03	chr3	RS1515610	175993712	major homozygote vs. minor homozygote	326	-1.15212	0.149721	0.834183
03	chr3	RS1588896	175999344	major homozygote vs. heterozygote	319	0.0400111	0.697305	0.936374
03	chr3	RS1588896	175999344	major homozygote vs. minor homozygote	319	-0.0818322	0.533595	0.925916
03	chr3	RS7609643	176002560	major homozygote vs. heterozygote	320	0.124058	0.184111	0.834183
03	chr3	RS7609643	176002560	major homozygote vs. minor homozygote	320	0.0235862	0.863681	0.953274
03	chr3	RS6445183	176016144	major homozygote vs. heterozygote	328	-0.12907	0.256357	0.857034
03	chr3	RS6445183	176016144	major homozygote vs. minor homozygote	328	-0.0795897	0.540677	0.925916
03	chr3	RS9872466	176045728	major homozygote vs. heterozygote	328	0.0435553	0.64409	0.925916
03	chr3	RS9872466	176045728	major homozygote vs. minor homozygote	328	0.123089	0.409154	0.91486
03	chr3	RS4894688	176057888	major homozygote vs. heterozygote	328	0.114972	0.238272	0.840341
03	chr3	RS4894688	176057888	major homozygote vs. minor homozygote	328	-0.0225906	0.857115	0.953106
03	chr3	RS10513723	176062704	major homozygote vs. heterozygote	327	-0.0195696	0.865828	0.953274
03	chr3	RS10513723	176062704	major homozygote vs. minor homozygote	327	0.216695	0.449957	0.91486
03	chr3	RS2222447	176063520	major homozygote vs. heterozygote	328	0.0733927	0.440698	0.91486
03	chr3	RS2222447	176063520	major homozygote vs. minor homozygote	328	-0.125683	0.371391	0.91486
03	chr3	RS1522996	176067872	major homozygote vs. heterozygote	328	0.00151768	0.98725	0.966865
03	chr3	RS1522996	176067872	major homozygote vs. minor homozygote	328	-0.0047132	0.975661	0.964959
03	chr3	RS10513726	176068416	major homozygote vs. heterozygote	328	0.0134524	0.905202	0.957897
03	chr3	RS10513726	176068416	major homozygote vs. minor homozygote	328	0.219639	0.444733	0.91486
03	chr3	RS9815798	176087920	major homozygote vs. heterozygote	327	-0.0413095	0.669497	0.925916
03	chr3	RS9815798	176087920	major homozygote vs. minor homozygote	327	0.268512	0.224254	0.835188
03	chr3	RS4894690	176108576	major homozygote vs. heterozygote	327	0.0522408	0.581388	0.925916
03	chr3	RS4894690	176108576	major homozygote vs. minor homozygote	327	-0.0301784	0.851505	0.953106
03	chr3	RS6801807	176150144	major homozygote vs. heterozygote	327	-0.241937	0.0130235	0.466434
03	chr3	RS6801807	176150144	major homozygote vs. minor homozygote	327	-0.0367034	0.846042	0.953106
03	chr3	RS11708020	176155552	major homozygote vs. heterozygote	319	-0.183537	0.0559317	0.667781
03	chr3	RS11708020	176155552	major homozygote vs. minor homozygote	319	-0.0474114	0.823596	0.953106
03	chr3	RS10513729	176163952	major homozygote vs. heterozygote	327	-0.135116	0.187616	0.834183
03	chr3	RS10513729	176163952	major homozygote vs. minor homozygote	327	-0.173067	0.170257	0.834183
03	chr3	RS2861900	176164720	major homozygote vs. heterozygote	327	-0.226983	0.0200431	0.466434
03	chr3	RS2861900	176164720	major homozygote vs. minor homozygote	327	-0.223725	0.0876228	0.770257
03	chr3	RS11719400	176173120	major homozygote vs. heterozygote	328	-0.111702	0.236606	0.840341
03	chr3	RS11719400	176173120	major homozygote vs. minor homozygote	328	-0.0191685	0.89491	0.957897
03	chr3	RS4348006	176207376	major homozygote vs. heterozygote	327	0.117021	0.247671	0.841759
03	chr3	RS4348006	176207376	major homozygote vs. minor homozygote	327	-0.651892	0.0349254	0.614854
03	chr3	RS6786297	176209248	major homozygote vs. heterozygote	325	0.199775	0.0861944	0.768915
03	chr3	RS6786297	176209248	major homozygote vs. minor homozygote	325	-0.750211	0.188182	0.834183
03	chr3	RS9868994	176215776	major homozygote vs. heterozygote	327	0.183737	0.0668563	0.692158
03	chr3	RS9868994	176215776	major homozygote vs. minor homozygote	327	-0.611461	0.04571	0.667781
03	chr3	RS13070767	176219120	major homozygote vs. heterozygote	319	0.17073	0.0805343	0.768024
03	chr3	RS13070767	176219120	major homozygote vs. minor homozygote	319	0.0585209	0.812093	0.953106
03	chr3	RS7432623	176222032	major homozygote vs. heterozygote	328	0.130252	0.199044	0.834183
03	chr3	RS7432623	176222032	major homozygote vs. minor homozygote	328	0.01324	0.965567	0.964959
03	chr3	RS9878945	176223088	major homozygote vs. heterozygote	328	0.141249	0.249027	0.841759
03	chr3	RS9845338	176227536	major homozygote vs. heterozygote	328	0.000414377	0.997353	0.966865
03	chr3	RS9845338	176227536	major homozygote vs. minor homozygote	328	-0.223204	0.632113	0.925916
03	chr3	RS9831769	176238848	major homozygote vs. heterozygote	328	0.219775	0.0191982	0.466434
03	chr3	RS9831769	176238848	major homozygote vs. minor homozygote	328	0.0355231	0.852373	0.953106
03	chr3	RS12633726	176241008	major homozygote vs. heterozygote	328	0.093842	0.346636	0.908472
03	chr3	RS12633726	176241008	major homozygote vs. minor homozygote	328	-0.0519111	0.857493	0.953106
03	chr3	RS4345075	176245856	major homozygote vs. heterozygote	327	0.188298	0.0427151	0.667781
03	chr3	RS4345075	176245856	major homozygote vs. minor homozygote	327	0.0274517	0.886228	0.957897
03	chr3	RS9851386	176247616	major homozygote vs. heterozygote	328	0.15115	0.118019	0.834183
03	chr3	RS9851386	176247616	major homozygote vs. minor homozygote	328	0.0359586	0.870479	0.956753
03	chr3	RS6788065	176250048	major homozygote vs. heterozygote	328	0.194374	0.149287	0.834183
03	chr3	RS6788065	176250048	major homozygote vs. minor homozygote	328	-0.414093	0.46441	0.91486
03	chr3	RS4349508	176258144	major homozygote vs. heterozygote	327	0.118193	0.402903	0.91486
03	chr3	RS4349508	176258144	major homozygote vs. minor homozygote	327	-0.427836	0.450979	0.91486
03	chr3	RS9880874	176271520	major homozygote vs. heterozygote	326	0.136639	0.153571	0.834183
03	chr3	RS9880874	176271520	major homozygote vs. minor homozygote	326	0.172107	0.470113	0.91486
03	chr3	RS11928561	176274016	major homozygote vs. heterozygote	325	0.184025	0.11089	0.829322
03	chr3	RS11928561	176274016	major homozygote vs. minor homozygote	325	-0.110712	0.811137	0.953106
03	chr3	RS4453850	176281456	major homozygote vs. heterozygote	327	-0.0416382	0.670764	0.925916
03	chr3	RS4453850	176281456	major homozygote vs. minor homozygote	327	0.17029	0.200268	0.834183
03	chr3	RS9823658	176283456	major homozygote vs. heterozygote	326	-0.0235487	0.802002	0.953106
03	chr3	RS9823658	176283456	major homozygote vs. minor homozygote	326	0.152891	0.504705	0.921227
03	chr3	RS1463524	176290624	major homozygote vs. heterozygote	328	-0.18926	0.0584552	0.667781
03	chr3	RS1463524	176290624	major homozygote vs. minor homozygote	328	-0.159369	0.204697	0.834183
03	chr3	RS9823911	176297440	major homozygote vs. heterozygote	328	0.00412823	0.966031	0.964959
03	chr3	RS9823911	176297440	major homozygote vs. minor homozygote	328	0.0913928	0.492977	0.919698
03	chr3	RS9836841	176297616	major homozygote vs. heterozygote	328	-0.0520192	0.609072	0.925916
03	chr3	RS9836841	176297616	major homozygote vs. minor homozygote	328	0.0901494	0.473564	0.91486
03	chr3	RS1461255	176300864	major homozygote vs. heterozygote	328	0.0884665	0.41271	0.91486
03	chr3	RS1461255	176300864	major homozygote vs. minor homozygote	328	-0.00254068	0.992145	0.966865
03	chr3	RS6443283	176302896	major homozygote vs. heterozygote	319	0.150907	0.184177	0.834183
03	chr3	RS6443283	176302896	major homozygote vs. minor homozygote	319	0.127121	0.640658	0.925916
03	chr3	RS6782155	176310496	major homozygote vs. heterozygote	328	-0.0138877	0.885286	0.957897
03	chr3	RS6782155	176310496	major homozygote vs. minor homozygote	328	0.208238	0.123358	0.834183
03	chr3	RS1461266	176321552	major homozygote vs. heterozygote	328	-0.167706	0.120113	0.834183
03	chr3	RS1461266	176321552	major homozygote vs. minor homozygote	328	-0.136821	0.281196	0.871953
03	chr3	RS9874963	176335168	major homozygote vs. heterozygote	328	0.205219	0.057016	0.667781
03	chr3	RS9874963	176335168	major homozygote vs. minor homozygote	328	-0.0106971	0.965374	0.964959
03	chr3	RS6792698	176343744	major homozygote vs. heterozygote	328	0.0264208	0.773723	0.953106
03	chr3	RS6792698	176343744	major homozygote vs. minor homozygote	328	-0.126647	0.528278	0.925916
03	chr3	RS1381136	176347184	major homozygote vs. heterozygote	327	-0.146111	0.137346	0.834183
03	chr3	RS1381136	176347184	major homozygote vs. minor homozygote	327	0.091247	0.47834	0.91486
03	chr3	RS7426492	176350768	major homozygote vs. heterozygote	325	-0.132606	0.160324	0.834183
03	chr3	RS7426492	176350768	major homozygote vs. minor homozygote	325	-0.0192552	0.895146	0.957897
03	chr3	RS2861997	176358272	major homozygote vs. heterozygote	324	0.110375	0.344682	0.908472
03	chr3	RS9985272	176362032	major homozygote vs. heterozygote	328	0.229993	0.0590676	0.667781
03	chr3	RS1461272	176362768	major homozygote vs. heterozygote	328	-0.115904	0.263057	0.861909
03	chr3	RS1461272	176362768	major homozygote vs. minor homozygote	328	-0.0839771	0.504261	0.921227
03	chr3	RS9847578	176366912	major homozygote vs. heterozygote	327	-0.147096	0.174522	0.834183
03	chr3	RS9847578	176366912	major homozygote vs. minor homozygote	327	0.201748	0.457373	0.91486
03	chr3	RS2035108	176371904	major homozygote vs. heterozygote	325	-0.150094	0.173685	0.834183
03	chr3	RS2035108	176371904	major homozygote vs. minor homozygote	325	0.13625	0.59769	0.925916
03	chr3	RS10936824	176376496	major homozygote vs. heterozygote	325	-0.128486	0.175085	0.834183
03	chr3	RS10936824	176376496	major homozygote vs. minor homozygote	325	-0.0153858	0.915275	0.957897
03	chr3	RS1531386	176380688	major homozygote vs. heterozygote	326	-0.0199862	0.833567	0.953106
03	chr3	RS1531386	176380688	major homozygote vs. minor homozygote	326	0.290709	0.190246	0.834183
03	chr3	RS1461281	176396464	major homozygote vs. heterozygote	328	-0.0864338	0.412482	0.91486
03	chr3	RS1461281	176396464	major homozygote vs. minor homozygote	328	-0.0455784	0.716751	0.942764
03	chr3	RS2169318	176411984	major homozygote vs. heterozygote	327	-0.0420721	0.670102	0.925916
03	chr3	RS2169318	176411984	major homozygote vs. minor homozygote	327	-0.0478893	0.716185	0.942764
03	chr3	RS1381122	176418256	major homozygote vs. heterozygote	328	-0.00754222	0.953091	0.964959
03	chr3	RS1381122	176418256	major homozygote vs. minor homozygote	328	-0.880777	0.0574001	0.667781
03	chr3	RS6765162	176421920	major homozygote vs. heterozygote	326	0.0194176	0.845106	0.953106
03	chr3	RS6765162	176421920	major homozygote vs. minor homozygote	326	0.0303209	0.810812	0.953106
03	chr3	RS6768672	176422976	major homozygote vs. heterozygote	328	0.0653038	0.494823	0.919698
03	chr3	RS6768672	176422976	major homozygote vs. minor homozygote	328	-0.297846	0.179926	0.834183
03	chr3	RS4371530	176434464	major homozygote vs. heterozygote	327	0.0369458	0.693234	0.936374
03	chr3	RS4371530	176434464	major homozygote vs. minor homozygote	327	-0.21907	0.182583	0.834183
03	chr3	RS6795495	176436096	major homozygote vs. heterozygote	327	0.056111	0.548874	0.925916
03	chr3	RS6795495	176436096	major homozygote vs. minor homozygote	327	-0.212207	0.195895	0.834183
03	chr3	RS4295176	176436688	major homozygote vs. heterozygote	328	0.00847603	0.937681	0.964959
03	chr3	RS4295176	176436688	major homozygote vs. minor homozygote	328	-0.00238231	0.984542	0.966865
03	chr3	RS1463525	176444096	major homozygote vs. heterozygote	327	0.0798937	0.382368	0.91486
03	chr3	RS1463525	176444096	major homozygote vs. minor homozygote	327	-0.0755128	0.617383	0.925916
03	chr3	RS7619752	176449216	major homozygote vs. heterozygote	328	-0.0583229	0.536789	0.925916
03	chr3	RS7619752	176449216	major homozygote vs. minor homozygote	328	-0.0958573	0.646109	0.925916
03	chr3	RS7622037	176451248	major homozygote vs. heterozygote	327	0.102331	0.272108	0.863613
03	chr3	RS7622037	176451248	major homozygote vs. minor homozygote	327	-0.0757352	0.636332	0.925916
03	chr3	RS1461249	176455520	major homozygote vs. heterozygote	328	0.138123	0.155663	0.834183
03	chr3	RS1461249	176455520	major homozygote vs. minor homozygote	328	-0.0110281	0.963017	0.964959
03	chr3	RS6443296	176460560	major homozygote vs. heterozygote	322	-0.0409224	0.667564	0.925916
03	chr3	RS6443296	176460560	major homozygote vs. minor homozygote	322	-0.279653	0.100915	0.826443
03	chr3	RS6443300	176467808	major homozygote vs. heterozygote	327	0.0448145	0.646644	0.925916
03	chr3	RS6443300	176467808	major homozygote vs. minor homozygote	327	0.0204143	0.909915	0.957897
03	chr3	RS9865213	176475744	major homozygote vs. heterozygote	328	-0.105049	0.389632	0.91486
03	chr3	RS9865213	176475744	major homozygote vs. minor homozygote	328	-0.943557	0.018571	0.466434
03	chr3	RS9879950	176483728	major homozygote vs. heterozygote	328	-0.0167727	0.858251	0.953106
03	chr3	RS9879950	176483728	major homozygote vs. minor homozygote	328	0.00779047	0.961658	0.964959
03	chr3	RS7647764	176487616	major homozygote vs. heterozygote	322	-0.0678062	0.486821	0.919698
03	chr3	RS7647764	176487616	major homozygote vs. minor homozygote	322	-0.348251	0.049911	0.667781
03	chr3	RS10936840	176497984	major homozygote vs. heterozygote	326	0.00977226	0.924265	0.958242
03	chr3	RS10936840	176497984	major homozygote vs. minor homozygote	326	-0.413146	0.0813634	0.768024
03	chr3	RS7625843	176510512	major homozygote vs. heterozygote	322	0.0894239	0.364358	0.913572
03	chr3	RS7625843	176510512	major homozygote vs. minor homozygote	322	-0.0557696	0.668215	0.925916
03	chr3	RS9859819	176515456	major homozygote vs. heterozygote	325	-0.125874	0.21056	0.834183
03	chr3	RS9859819	176515456	major homozygote vs. minor homozygote	325	-0.11492	0.708665	0.937141
03	chr3	RS4894713	176525472	major homozygote vs. heterozygote	328	-0.168318	0.0829428	0.768915
03	chr3	RS4894713	176525472	major homozygote vs. minor homozygote	328	-0.319004	0.160816	0.834183
03	chr3	RS4132381	176530336	major homozygote vs. heterozygote	328	0.00538956	0.958929	0.964959
03	chr3	RS4132381	176530336	major homozygote vs. minor homozygote	328	0.0979276	0.458034	0.91486
03	chr3	RS2161044	176533168	major homozygote vs. heterozygote	328	0.256159	0.0113363	0.466434
03	chr3	RS2161044	176533168	major homozygote vs. minor homozygote	328	0.359215	0.162492	0.834183
03	chr3	RS9821455	176537792	major homozygote vs. heterozygote	328	0.0563545	0.629704	0.925916
03	chr3	RS9821455	176537792	major homozygote vs. minor homozygote	328	-0.113363	0.80786	0.953106
03	chr3	RS10490874	176538736	major homozygote vs. heterozygote	327	0.00819859	0.945702	0.964959
03	chr3	RS2080787	176541248	major homozygote vs. heterozygote	328	-0.0265627	0.79087	0.953106
03	chr3	RS2080787	176541248	major homozygote vs. minor homozygote	328	-0.272	0.0268933	0.539581
03	chr3	RS7629234	176541872	major homozygote vs. heterozygote	327	0.029181	0.811018	0.953106
03	chr3	RS7629234	176541872	major homozygote vs. minor homozygote	327	-0.152691	0.849261	0.953106
03	chr3	RS6769077	176544576	major homozygote vs. heterozygote	327	0.130442	0.2191	0.834183
03	chr3	RS6769077	176544576	major homozygote vs. minor homozygote	327	0.180235	0.144109	0.834183
03	chr3	RS6772835	176545904	major homozygote vs. heterozygote	327	-0.17372	0.20898	0.834183
03	chr3	RS6772835	176545904	major homozygote vs. minor homozygote	327	0.256673	0.580846	0.925916
03	chr3	RS10936845	176547504	major homozygote vs. heterozygote	326	0.052748	0.663313	0.925916
03	chr3	RS10936845	176547504	major homozygote vs. minor homozygote	326	-0.150931	0.85115	0.953106
03	chr3	RS6783300	176548944	major homozygote vs. heterozygote	324	0.0117136	0.902684	0.957897
03	chr3	RS6783300	176548944	major homozygote vs. minor homozygote	324	-0.101555	0.421456	0.91486
03	chr3	RS16825529	176550912	major homozygote vs. heterozygote	328	0.136263	0.202332	0.834183
03	chr3	RS16825529	176550912	major homozygote vs. heterozygote	328	0.0181185	0.864292	0.953274
03	chr3	RS16825529	176550912	major homozygote vs. minor homozygote	328	0.118144	0.312409	0.89522
03	chr3	RS16825529	176550912	major homozygote vs. minor homozygote	328	-0.118144	0.312409	0.89522
03	chr3	RS11915209	176552416	major homozygote vs. heterozygote	327	0.137491	0.153832	0.834183
03	chr3	RS11915209	176552416	major homozygote vs. minor homozygote	327	0.314075	0.28474	0.874698
03	chr3	RS6771725	176557808	major homozygote vs. heterozygote	326	0.120469	0.199007	0.834183
03	chr3	RS6771725	176557808	major homozygote vs. minor homozygote	326	0.00895478	0.955577	0.964959
03	chr3	RS4894485	176560384	major homozygote vs. heterozygote	328	-0.116914	0.219681	0.834183
03	chr3	RS4894485	176560384	major homozygote vs. minor homozygote	328	-0.208819	0.130575	0.834183
03	chr3	RS12634318	176569248	major homozygote vs. heterozygote	327	0.128312	0.171261	0.834183
03	chr3	RS12634318	176569248	major homozygote vs. minor homozygote	327	0.100943	0.488264	0.919698
03	chr3	RS9869663	176577056	major homozygote vs. heterozygote	328	0.131337	0.20434	0.834183
03	chr3	RS9869663	176577056	major homozygote vs. minor homozygote	328	0.235392	0.0533609	0.667781
03	chr3	RS6793266	176585040	major homozygote vs. heterozygote	327	0.122417	0.217011	0.834183
03	chr3	RS6793266	176585040	major homozygote vs. minor homozygote	327	0.249593	0.0593071	0.667781
03	chr3	RS753293	176593120	major homozygote vs. heterozygote	328	0.127114	0.181899	0.834183
03	chr3	RS753293	176593120	major homozygote vs. minor homozygote	328	0.238304	0.225093	0.835188
03	chr3	RS12495889	176598240	major homozygote vs. heterozygote	328	0.118827	0.205888	0.834183
03	chr3	RS12495889	176598240	major homozygote vs. minor homozygote	328	0.25522	0.0857498	0.768915
03	chr3	RS2193849	176601360	major homozygote vs. heterozygote	328	0.146645	0.129018	0.834183
03	chr3	RS2193849	176601360	major homozygote vs. minor homozygote	328	0.120383	0.585614	0.925916
03	chr3	RS1549114	176603808	major homozygote vs. heterozygote	328	0.17169	0.0700936	0.71422
03	chr3	RS1549114	176603808	major homozygote vs. minor homozygote	328	0.0630014	0.643929	0.925916
03	chr3	RS6773706	176619360	major homozygote vs. heterozygote	327	0.0821652	0.374145	0.91486
03	chr3	RS6773706	176619360	major homozygote vs. minor homozygote	327	0.254431	0.167646	0.834183
03	chr3	RS7613835	176632064	major homozygote vs. heterozygote	318	0.132809	0.159143	0.834183
03	chr3	RS7613835	176632064	major homozygote vs. minor homozygote	318	0.31898	0.161052	0.834183
03	chr3	RS4141941	176654112	major homozygote vs. heterozygote	320	0.0899156	0.359733	0.912672
03	chr3	RS4141941	176654112	major homozygote vs. minor homozygote	320	0.194831	0.364113	0.913572
03	chr3	RS1549109	176660144	major homozygote vs. heterozygote	327	0.131568	0.171295	0.834183
03	chr3	RS1549109	176660144	major homozygote vs. minor homozygote	327	0.385785	0.0553998	0.667781
03	chr3	RS2902108	176662160	major homozygote vs. heterozygote	328	0.0873501	0.353398	0.908472
03	chr3	RS2902108	176662160	major homozygote vs. minor homozygote	328	0.191966	0.268454	0.861909
03	chr3	RS6803705	176665536	major homozygote vs. heterozygote	328	0.0814441	0.381826	0.91486
03	chr3	RS6803705	176665536	major homozygote vs. minor homozygote	328	0.263462	0.091018	0.78934
03	chr3	RS16825751	176667776	major homozygote vs. heterozygote	328	-0.103795	0.390662	0.91486
03	chr3	RS16825751	176667776	major homozygote vs. minor homozygote	328	0.235131	0.612022	0.925916
03	chr3	RS7433056	176668896	major homozygote vs. heterozygote	323	0.109247	0.247155	0.841759
03	chr3	RS7433056	176668896	major homozygote vs. minor homozygote	323	0.222092	0.0924734	0.791653
03	chr3	RS9290557	176677568	major homozygote vs. heterozygote	328	-0.0397434	0.672972	0.926969
03	chr3	RS9290557	176677568	major homozygote vs. minor homozygote	328	0.177279	0.368214	0.91486
03	chr3	RS4894720	176682976	major homozygote vs. heterozygote	328	0.0751993	0.427771	0.91486
03	chr3	RS4894720	176682976	major homozygote vs. minor homozygote	328	0.0678714	0.626999	0.925916
03	chr3	RS10513732	176688800	major homozygote vs. heterozygote	328	0.0540282	0.691296	0.936374
03	chr3	RS10513732	176688800	major homozygote vs. minor homozygote	328	-0.805654	0.0445219	0.667781
03	chr3	RS735591	176692624	major homozygote vs. heterozygote	328	0.0799979	0.45865	0.91486
03	chr3	RS735591	176692624	major homozygote vs. minor homozygote	328	0.236083	0.440782	0.91486
03	chr3	RS2098570	176698656	major homozygote vs. heterozygote	328	0.00871883	0.94003	0.964959
03	chr3	RS2098570	176698656	major homozygote vs. minor homozygote	328	-1.09834	0.0179927	0.466434
03	chr3	RS4894489	176699552	major homozygote vs. heterozygote	327	0.103177	0.295705	0.87882
03	chr3	RS4894489	176699552	major homozygote vs. minor homozygote	327	0.000585486	0.996291	0.966865
03	chr3	RS6443305	176700704	major homozygote vs. heterozygote	328	0.12156	0.187355	0.834183
03	chr3	RS6443305	176700704	major homozygote vs. minor homozygote	328	-0.308477	0.0610458	0.674519
03	chr3	RS11714367	176714192	major homozygote vs. heterozygote	328	0.0126525	0.895886	0.957897
03	chr3	RS11714367	176714192	major homozygote vs. minor homozygote	328	-0.263095	0.393462	0.91486
03	chr3	RS2112044	176716352	major homozygote vs. heterozygote	326	0.00632276	0.945087	0.964959
03	chr3	RS2112044	176716352	major homozygote vs. minor homozygote	326	-0.13717	0.469995	0.91486
03	chr3	RS2193847	176717136	major homozygote vs. heterozygote	327	-0.0404617	0.750994	0.952666
03	chr3	RS2193847	176717136	major homozygote vs. minor homozygote	327	0.398588	0.322994	0.905004
03	chr3	RS10513733	176724736	major homozygote vs. heterozygote	325	0.0142201	0.913453	0.957897
03	chr3	RS10513733	176724736	major homozygote vs. minor homozygote	325	0.417856	0.602862	0.925916
03	chr3	RS16825909	176725808	major homozygote vs. heterozygote	327	-0.0309985	0.788154	0.953106
03	chr3	RS16825909	176725808	major homozygote vs. minor homozygote	327	-0.0666762	0.886594	0.957897
03	chr3	RS10804857	176728528	major homozygote vs. heterozygote	328	0.00453274	0.960533	0.964959
03	chr3	RS10804857	176728528	major homozygote vs. minor homozygote	328	-0.0699414	0.730769	0.948995
03	chr3	RS4243411	176745120	major homozygote vs. heterozygote	328	-0.127739	0.293622	0.87882
03	chr3	RS4243411	176745120	major homozygote vs. minor homozygote	328	0.383585	0.340076	0.908472
03	chr3	RS7638295	176750272	major homozygote vs. heterozygote	325	-0.0706154	0.445988	0.91486
03	chr3	RS7638295	176750272	major homozygote vs. minor homozygote	325	0.296978	0.10664	0.826443
03	chr3	RS4632554	176753728	major homozygote vs. heterozygote	327	-0.10613	0.265605	0.861909
03	chr3	RS4632554	176753728	major homozygote vs. minor homozygote	327	0.158171	0.267914	0.861909
03	chr3	RS11706760	176761600	major homozygote vs. heterozygote	326	-0.0728447	0.440213	0.91486
03	chr3	RS11706760	176761600	major homozygote vs. minor homozygote	326	0.19211	0.213003	0.834183
03	chr3	RS4243412	176764752	major homozygote vs. heterozygote	328	-0.0717405	0.444643	0.91486
03	chr3	RS4243412	176764752	major homozygote vs. minor homozygote	328	0.192801	0.209607	0.834183
03	chr3	RS6764422	176768560	major homozygote vs. heterozygote	327	-0.0584766	0.531996	0.925916
03	chr3	RS6764422	176768560	major homozygote vs. minor homozygote	327	0.17988	0.262518	0.861909
03	chr3	RS9858834	176771680	major homozygote vs. heterozygote	327	-0.0154214	0.874402	0.957785
03	chr3	RS9858834	176771680	major homozygote vs. minor homozygote	327	0.157904	0.51572	0.925916
03	chr3	RS6781659	176807184	major homozygote vs. heterozygote	326	0.017044	0.855135	0.953106
03	chr3	RS6781659	176807184	major homozygote vs. minor homozygote	326	0.124628	0.500386	0.921227
03	chr3	RS4894724	176812064	major homozygote vs. heterozygote	328	-0.0379778	0.689624	0.936374
03	chr3	RS4894724	176812064	major homozygote vs. minor homozygote	328	-0.00353364	0.990847	0.966865
03	chr3	RS6443312	176817008	major homozygote vs. heterozygote	327	0.0735658	0.447634	0.91486
03	chr3	RS6443312	176817008	major homozygote vs. minor homozygote	327	0.140289	0.627695	0.925916
03	chr3	RS7617982	176825088	major homozygote vs. heterozygote	327	0.009623	0.917593	0.957897
03	chr3	RS7617982	176825088	major homozygote vs. minor homozygote	327	0.103514	0.676875	0.928361
03	chr3	RS7626653	176836256	major homozygote vs. heterozygote	327	0.0571162	0.537065	0.925916
03	chr3	RS7626653	176836256	major homozygote vs. minor homozygote	327	-0.139787	0.528372	0.925916
03	chr3	RS2151610	176842048	major homozygote vs. heterozygote	327	0.018411	0.842982	0.953106
03	chr3	RS2151610	176842048	major homozygote vs. minor homozygote	327	0.107036	0.666647	0.925916
03	chr3	RS1931173	176844368	major homozygote vs. heterozygote	328	0.0135619	0.883649	0.957897
03	chr3	RS1931173	176844368	major homozygote vs. minor homozygote	328	0.10658	0.667781	0.925916
03	chr3	RS9868563	176853296	major homozygote vs. heterozygote	328	-0.0992192	0.523904	0.925916
03	chr3	RS9868563	176853296	major homozygote vs. minor homozygote	328	-0.0533198	0.925576	0.958242
03	chr3	RS9833254	176886608	major homozygote vs. heterozygote	327	-0.101019	0.293423	0.87882
03	chr3	RS9833254	176886608	major homozygote vs. minor homozygote	327	-0.0789327	0.74976	0.952666
03	chr3	RS6763272	176902112	major homozygote vs. heterozygote	328	0.0161519	0.864567	0.953274
03	chr3	RS6763272	176902112	major homozygote vs. minor homozygote	328	0.510513	0.0385091	0.633652
03	chr3	RS6443316	176924176	major homozygote vs. heterozygote	328	0.00724832	0.938517	0.964959
03	chr3	RS6443316	176924176	major homozygote vs. minor homozygote	328	0.112794	0.494981	0.919698
03	chr3	RS11707329	176932960	major homozygote vs. heterozygote	327	0.0121882	0.905553	0.957897
03	chr3	RS11707329	176932960	major homozygote vs. minor homozygote	327	0.361779	0.208775	0.834183
03	chr3	RS9858278	176937376	major homozygote vs. heterozygote	327	0.000472476	0.99599	0.966865
03	chr3	RS9858278	176937376	major homozygote vs. minor homozygote	327	-0.00538929	0.971628	0.964959
03	chr3	RS7637270	176945472	major homozygote vs. heterozygote	326	0.031599	0.73747	0.948995
03	chr3	RS7637270	176945472	major homozygote vs. minor homozygote	326	0.0333776	0.845697	0.953106
03	chr3	RS7615214	176945568	major homozygote vs. heterozygote	328	-0.00936125	0.92038	0.957897
03	chr3	RS7615214	176945568	major homozygote vs. minor homozygote	328	0.0155592	0.921185	0.957897
03	chr3	RS2902212	176964368	major homozygote vs. heterozygote	328	0.0139325	0.890824	0.957897
03	chr3	RS2902212	176964368	major homozygote vs. minor homozygote	328	0.363305	0.207017	0.834183
03	chr3	RS1931156	176971296	major homozygote vs. heterozygote	326	0.0368234	0.697057	0.936374
03	chr3	RS1931156	176971296	major homozygote vs. minor homozygote	326	-0.00664168	0.964836	0.964959
03	chr3	RS1931164	176980160	major homozygote vs. heterozygote	328	0.0311815	0.733652	0.948995
03	chr3	RS1931164	176980160	major homozygote vs. minor homozygote	328	0.117377	0.54471	0.925916
03	chr3	RS2862333	176989504	major homozygote vs. heterozygote	326	0.0674585	0.470345	0.91486
03	chr3	RS2862333	176989504	major homozygote vs. minor homozygote	326	0.158048	0.450684	0.91486
03	chr3	RS2184207	176993376	major homozygote vs. heterozygote	326	0.256109	0.0153727	0.466434
03	chr3	RS2184207	176993376	major homozygote vs. minor homozygote	326	0.26083	0.0285174	0.554352
03	chr3	RS2184212	176997792	major homozygote vs. heterozygote	328	-0.0809714	0.433395	0.91486
03	chr3	RS2184212	176997792	major homozygote vs. minor homozygote	328	0.11593	0.748652	0.952666
03	chr3	RS6790940	176997968	major homozygote vs. heterozygote	327	0.082666	0.418954	0.91486
03	chr3	RS6790940	176997968	major homozygote vs. minor homozygote	327	-0.229071	0.526163	0.925916
03	chr3	RS6791089	176998128	major homozygote vs. heterozygote	325	0.022923	0.852134	0.953106
03	chr3	RS6791089	176998128	major homozygote vs. minor homozygote	325	-0.208505	0.707861	0.937141
03	chr3	RS1931170	177002576	major homozygote vs. heterozygote	328	0.28526	0.0192678	0.466434
03	chr3	RS1931170	177002576	major homozygote vs. minor homozygote	328	0.215268	0.591212	0.925916
03	chr3	RS1931169	177008368	major homozygote vs. heterozygote	327	0.178937	0.0507754	0.667781
03	chr3	RS1931169	177008368	major homozygote vs. minor homozygote	327	0.278505	0.126068	0.834183
03	chr3	RS4386512	177012800	major homozygote vs. heterozygote	327	0.0283757	0.783914	0.953106
03	chr3	RS4386512	177012800	major homozygote vs. minor homozygote	327	0.0591654	0.847313	0.953106
03	chr3	RS4894733	177013088	major homozygote vs. heterozygote	326	0.0432223	0.737266	0.948995
03	chr3	RS4894733	177013088	major homozygote vs. minor homozygote	326	-1.14055	0.0139211	0.466434
03	chr3	RS9842785	177017376	major homozygote vs. heterozygote	327	0.177684	0.0526242	0.667781
03	chr3	RS9842785	177017376	major homozygote vs. minor homozygote	327	0.277398	0.127503	0.834183
03	chr3	RS9840501	177021984	major homozygote vs. heterozygote	327	0.286761	0.0197414	0.466434
03	chr3	RS9840501	177021984	major homozygote vs. minor homozygote	327	0.21604	0.590443	0.925916
03	chr3	RS6801642	177024096	major homozygote vs. heterozygote	325	0.212548	0.0179226	0.466434
03	chr3	RS6801642	177024096	major homozygote vs. minor homozygote	325	0.118241	0.626579	0.925916
03	chr3	RS6790597	177027744	major homozygote vs. heterozygote	320	0.227818	0.0214282	0.466434
03	chr3	RS6790597	177027744	major homozygote vs. minor homozygote	320	0.206761	0.128135	0.834183
03	chr3	RS10936871	177037888	major homozygote vs. heterozygote	328	0.0568087	0.618162	0.925916
03	chr3	RS10936871	177037888	major homozygote vs. minor homozygote	328	-0.0578112	0.872798	0.957662
03	chr3	RS9869315	177038000	major homozygote vs. heterozygote	327	0.152289	0.105144	0.826443
03	chr3	RS9869315	177038000	major homozygote vs. minor homozygote	327	-0.061007	0.735947	0.948995
03	chr3	RS9833331	177042272	major homozygote vs. heterozygote	328	0.0348235	0.780547	0.953106
03	chr3	RS9833331	177042272	major homozygote vs. minor homozygote	328	0.0360191	0.894705	0.957897
03	chr3	RS12493119	177046336	major homozygote vs. heterozygote	328	0.00393395	0.971587	0.964959
03	chr3	RS12493119	177046336	major homozygote vs. minor homozygote	328	-0.109123	0.389935	0.91486
03	chr3	RS7619503	177059584	major homozygote vs. heterozygote	327	0.0591237	0.587105	0.925916
03	chr3	RS7619503	177059584	major homozygote vs. minor homozygote	327	0.134167	0.643195	0.925916
03	chr3	RS12493932	177069696	major homozygote vs. heterozygote	322	0.120169	0.27447	0.863613
03	chr3	RS12493932	177069696	major homozygote vs. minor homozygote	322	-0.113355	0.631223	0.925916
03	chr3	RS4243416	177076656	major homozygote vs. heterozygote	327	0.0419496	0.658422	0.925916
03	chr3	RS4243416	177076656	major homozygote vs. minor homozygote	327	0.260197	0.114632	0.834183
03	chr3	RS11921736	177102352	major homozygote vs. heterozygote	327	0.139693	0.130842	0.834183
03	chr3	RS11921736	177102352	major homozygote vs. minor homozygote	327	0.066465	0.754125	0.953106
03	chr3	RS9828937	178135840	major homozygote vs. heterozygote	328	0.0313351	0.760013	0.953106
03	chr3	RS9828937	178135840	major homozygote vs. minor homozygote	328	-0.0182215	0.974422	0.964959
03	chr3	RS6765337	178140160	major homozygote vs. heterozygote	322	0.152712	0.247907	0.841759
03	chr3	RS6765337	178140160	major homozygote vs. minor homozygote	322	0.351505	0.323754	0.905004
03	chr3	RS10936922	178157984	major homozygote vs. heterozygote	327	-0.0206145	0.82751	0.953106
03	chr3	RS10936922	178157984	major homozygote vs. minor homozygote	327	0.0456419	0.759888	0.953106
03	chr3	RS6785950	178161712	major homozygote vs. heterozygote	327	-0.0286353	0.762253	0.953106
03	chr3	RS6785950	178161712	major homozygote vs. minor homozygote	327	0.0412315	0.782587	0.953106
03	chr3	RS6443423	178162784	major homozygote vs. heterozygote	327	0.160318	0.105845	0.826443
03	chr3	RS6443423	178162784	major homozygote vs. minor homozygote	327	0.130719	0.339597	0.908472
03	chr3	RS3921860	178171200	major homozygote vs. heterozygote	328	-0.118469	0.212929	0.834183
03	chr3	RS3921860	178171200	major homozygote vs. minor homozygote	328	-0.171031	0.362128	0.913572
03	chr3	RS6803575	178174000	major homozygote vs. heterozygote	325	-0.0750112	0.41867	0.91486
03	chr3	RS6803575	178174000	major homozygote vs. minor homozygote	325	-0.290375	0.0493586	0.667781
03	chr3	RS6789040	178176288	major homozygote vs. heterozygote	328	-0.104013	0.290136	0.87882
03	chr3	RS6789040	178176288	major homozygote vs. minor homozygote	328	-0.226828	0.0977343	0.814439
03	chr3	RS11716087	178178720	major homozygote vs. heterozygote	327	0.0521437	0.602782	0.925916
03	chr3	RS11716087	178178720	major homozygote vs. minor homozygote	327	0.264481	0.036421	0.614854
03	chr3	RS13072667	178189312	major homozygote vs. heterozygote	326	-0.192269	0.0468538	0.667781
03	chr3	RS13072667	178189312	major homozygote vs. minor homozygote	326	-0.106333	0.426792	0.91486
03	chr3	RS1905496	178203488	major homozygote vs. heterozygote	328	-0.19462	0.0355575	0.614854
03	chr3	RS1905496	178203488	major homozygote vs. minor homozygote	328	-0.0800432	0.634886	0.925916
03	chr3	RS1344201	178211104	major homozygote vs. heterozygote	328	0.00362572	0.975162	0.964959
03	chr3	RS9290609	178233008	major homozygote vs. heterozygote	328	-0.0624498	0.506625	0.921227
03	chr3	RS9290609	178233008	major homozygote vs. minor homozygote	328	-0.162658	0.284806	0.874698
03	chr3	RS13433685	178237616	major homozygote vs. heterozygote	327	-0.101119	0.305921	0.888529
03	chr3	RS13433685	178237616	major homozygote vs. minor homozygote	327	-0.138969	0.528886	0.925916
03	chr3	RS6795240	178243712	major homozygote vs. heterozygote	328	-0.0295346	0.789801	0.953106
03	chr3	RS6795240	178243712	major homozygote vs. minor homozygote	328	-0.226922	0.62564	0.925916
03	chr3	RS2129016	178248496	major homozygote vs. heterozygote	327	-0.0662763	0.481745	0.91486
03	chr3	RS2129016	178248496	major homozygote vs. minor homozygote	327	-0.166457	0.274213	0.863613
03	chr3	RS2862644	178253104	major homozygote vs. heterozygote	328	0.143134	0.247397	0.841759
03	chr3	RS2862644	178253104	major homozygote vs. minor homozygote	328	0.310359	0.506518	0.921227
03	chr3	RS10755130	178268720	major homozygote vs. heterozygote	328	-0.0682659	0.467796	0.91486
03	chr3	RS10755130	178268720	major homozygote vs. minor homozygote	328	-0.165412	0.276954	0.867179
03	chr3	RS1681655	178274864	major homozygote vs. heterozygote	328	0.184438	0.124427	0.834183
03	chr3	RS1681655	178274864	major homozygote vs. minor homozygote	328	-0.10942	0.84827	0.953106
03	chr3	RS11921921	178280160	major homozygote vs. heterozygote	327	-0.0254305	0.817505	0.953106
03	chr3	RS11921921	178280160	major homozygote vs. minor homozygote	327	-0.225493	0.627815	0.925916
03	chr3	RS6775004	178281776	major homozygote vs. heterozygote	320	-0.0756964	0.447824	0.91486
03	chr3	RS6775004	178281776	major homozygote vs. minor homozygote	320	-0.116007	0.595187	0.925916
03	chr3	RS1201284	178290016	major homozygote vs. heterozygote	328	-0.0491324	0.60912	0.925916
03	chr3	RS1201284	178290016	major homozygote vs. minor homozygote	328	0.112193	0.637812	0.925916
03	chr3	RS2046380	178299232	major homozygote vs. heterozygote	328	0.157206	0.20407	0.834183
03	chr3	RS1201292	178303408	major homozygote vs. heterozygote	327	0.027124	0.786655	0.953106
03	chr3	RS1201292	178303408	major homozygote vs. minor homozygote	327	0.00340268	0.979147	0.965927
03	chr3	RS1201289	178305376	major homozygote vs. heterozygote	328	0.0180532	0.855643	0.953106
03	chr3	RS1201289	178305376	major homozygote vs. minor homozygote	328	0.0250942	0.855075	0.953106
03	chr3	RS1209035	178310624	major homozygote vs. heterozygote	328	-0.0850777	0.427272	0.91486
03	chr3	RS1209035	178310624	major homozygote vs. minor homozygote	328	-0.572246	0.217402	0.834183
03	chr3	RS1201296	178313008	major homozygote vs. heterozygote	328	-0.0968501	0.378208	0.91486
03	chr3	RS1201296	178313008	major homozygote vs. minor homozygote	328	-0.0300761	0.811129	0.953106
03	chr3	RS1950081	178320448	major homozygote vs. heterozygote	328	0.0218531	0.827059	0.953106
03	chr3	RS1950081	178320448	major homozygote vs. minor homozygote	328	0.00153956	0.990622	0.966865
03	chr3	RS7632766	178350752	major homozygote vs. heterozygote	328	-0.0558002	0.566888	0.925916
03	chr3	RS7632766	178350752	major homozygote vs. minor homozygote	328	-0.072805	0.704422	0.937141
03	chr3	RS6443429	178352192	major homozygote vs. heterozygote	328	0.0573658	0.542122	0.925916
03	chr3	RS6443429	178352192	major homozygote vs. minor homozygote	328	-0.0977456	0.495755	0.919698
03	chr3	RS7611092	178395232	major homozygote vs. heterozygote	328	0.144426	0.146726	0.834183
03	chr3	RS7611092	178395232	major homozygote vs. minor homozygote	328	0.0528359	0.692333	0.936374
03	chr3	RS13077541	178408448	major homozygote vs. heterozygote	326	0.135687	0.220931	0.834183
03	chr3	RS13077541	178408448	major homozygote vs. minor homozygote	326	-0.0634713	0.604119	0.925916
03	chr3	RS9290612	178411952	major homozygote vs. heterozygote	328	-0.114732	0.230305	0.835188
03	chr3	RS9290612	178411952	major homozygote vs. minor homozygote	328	-0.432722	0.00160405	0.223741
03	chr3	RS3923106	178423104	major homozygote vs. heterozygote	328	-0.137722	0.198478	0.834183
03	chr3	RS3923106	178423104	major homozygote vs. minor homozygote	328	0.00775279	0.953958	0.964959
03	chr3	RS9290616	178437344	major homozygote vs. heterozygote	328	-0.106722	0.301947	0.884997
03	chr3	RS9290616	178437344	major homozygote vs. minor homozygote	328	0.0623808	0.643495	0.925916
03	chr3	RS6775864	178464016	major homozygote vs. heterozygote	319	-0.099264	0.324267	0.905004
03	chr3	RS6775864	178464016	major homozygote vs. minor homozygote	319	0.0889249	0.479346	0.91486
03	chr3	RS6789563	178471200	major homozygote vs. heterozygote	327	-0.1162	0.269487	0.861909
03	chr3	RS6789563	178471200	major homozygote vs. minor homozygote	327	-0.0235301	0.850407	0.953106
03	chr3	RS6443443	178473488	major homozygote vs. heterozygote	328	-0.0443509	0.642926	0.925916
03	chr3	RS6443443	178473488	major homozygote vs. minor homozygote	328	0.0718373	0.608038	0.925916
06	chr12	RS2375015	107730232	major homozygote vs. heterozygote	327	-0.261706	0.00517925	0.623342
06	chr12	RS2375015	107730232	major homozygote vs. minor homozygote	327	-0.0974106	0.562473	0.902971
06	chr12	RS2375016	107730384	major homozygote vs. heterozygote	327	-0.271058	0.00376309	0.623342
06	chr12	RS2375016	107730384	major homozygote vs. minor homozygote	327	-0.121916	0.430153	0.82593
06	chr12	RS4623951	107774520	major homozygote vs. heterozygote	327	-0.0124857	0.897624	0.935926
06	chr12	RS4623951	107774520	major homozygote vs. minor homozygote	327	-0.174812	0.202028	0.772759
06	chr12	RS2070586	107780184	major homozygote vs. heterozygote	328	-0.0602158	0.551733	0.902532
06	chr12	RS2070586	107780184	major homozygote vs. minor homozygote	328	-0.102736	0.653195	0.906018
06	chr12	RS2070587	107780208	major homozygote vs. heterozygote	328	0.00525218	0.956936	0.935926
06	chr12	RS2070587	107780208	major homozygote vs. minor homozygote	328	-0.0682857	0.749803	0.920304
06	chr12	RS2111902	107781216	major homozygote vs. heterozygote	328	-0.0949623	0.307466	0.819079
06	chr12	RS2111902	107781216	major homozygote vs. minor homozygote	328	0.104155	0.508887	0.884348
06	chr12	RS3741775	107786072	major homozygote vs. heterozygote	327	0.0616637	0.520151	0.884348
06	chr12	RS3741775	107786072	major homozygote vs. minor homozygote	327	-0.0778521	0.552268	0.902532
06	chr12	RS6539460	107786944	major homozygote vs. heterozygote	326	0.0314772	0.739544	0.920304
06	chr12	RS6539460	107786944	major homozygote vs. minor homozygote	326	0.0250025	0.885748	0.931898
06	chr12	RS11830725	107790192	major homozygote vs. heterozygote	328	0.088346	0.436725	0.835789
06	chr12	RS3825251	107790448	major homozygote vs. heterozygote	328	-0.045555	0.656164	0.906018
06	chr12	RS3825251	107790448	major homozygote vs. minor homozygote	328	-0.0296202	0.904567	0.935926
06	chr12	RS3918347	107795784	major homozygote vs. heterozygote	327	0.0773271	0.412884	0.819079
06	chr12	RS3918347	107795784	major homozygote vs. minor homozygote	327	-0.026332	0.860768	0.928392
06	chr12	RS10778660	107807984	major homozygote vs. heterozygote	326	-0.201154	0.0353773	0.64237
06	chr12	RS10778660	107807984	major homozygote vs. minor homozygote	326	-0.137723	0.337077	0.819079
06	chr12	RS10746134	107810320	major homozygote vs. heterozygote	327	0.175772	0.0717689	0.64237
06	chr12	RS10746134	107810320	major homozygote vs. minor homozygote	327	0.380595	0.0331057	0.64237
06	chr12	RS7975694	107812440	major homozygote vs. heterozygote	328	-0.00703854	0.940403	0.935926
06	chr12	RS7975694	107812440	major homozygote vs. minor homozygote	328	-0.0325524	0.824838	0.928392
06	chr12	RS7313861	107827072	major homozygote vs. heterozygote	328	0.0107849	0.915803	0.935926
06	chr12	RS7313861	107827072	major homozygote vs. minor homozygote	328	0.234899	0.0594894	0.64237
06	chr12	RS4964286	107827488	major homozygote vs. heterozygote	326	-0.126859	0.441129	0.84145
06	chr12	RS4964286	107827488	major homozygote vs. minor homozygote	326	0.215887	0.640095	0.906018
06	chr12	RS7301431	107827704	major homozygote vs. heterozygote	328	0.0426423	0.656693	0.906018
06	chr12	RS7301431	107827704	major homozygote vs. minor homozygote	328	0.340784	0.00864514	0.623342
06	chr12	RS3918305	107833632	major homozygote vs. heterozygote	328	0.128368	0.19288	0.772759
06	chr12	RS3918305	107833632	major homozygote vs. minor homozygote	328	0.157746	0.260488	0.81783
06	chr12	RS1865147	107895336	major homozygote vs. heterozygote	326	0.0340677	0.713321	0.917102
06	chr12	RS1865147	107895336	major homozygote vs. minor homozygote	326	0.185244	0.262754	0.81783
06	chr12	RS7134535	107903976	major homozygote vs. heterozygote	327	0.0945859	0.307639	0.819079
06	chr12	RS7134535	107903976	major homozygote vs. minor homozygote	327	0.234989	0.247214	0.81783
06	chr12	RS10774602	107909032	major homozygote vs. heterozygote	328	0.0904907	0.333934	0.819079
06	chr12	RS10774602	107909032	major homozygote vs. minor homozygote	328	0.363194	0.0187123	0.623342
06	chr12	RS10774647	107922832	major homozygote vs. heterozygote	327	0.0406166	0.691634	0.906018
06	chr12	RS10774647	107922832	major homozygote vs. minor homozygote	327	0.224229	0.10318	0.694161
06	chr7	RS2242045	136463056	major homozygote vs. heterozygote	327	0.120563	0.243094	0.81783
06	chr7	RS2242045	136463056	major homozygote vs. minor homozygote	327	0.00182723	0.988244	0.936229
06	chr7	RS320682	136495344	major homozygote vs. heterozygote	327	0.168388	0.0842722	0.645323
06	chr7	RS320682	136495344	major homozygote vs. minor homozygote	327	-0.127464	0.321372	0.819079
06	chr7	RS320686	136498208	major homozygote vs. heterozygote	328	0.098747	0.358188	0.819079
06	chr7	RS320686	136498208	major homozygote vs. minor homozygote	328	-0.0377825	0.771197	0.925243
06	chr7	RS12534625	136524864	major homozygote vs. heterozygote	328	-0.0139851	0.882397	0.931898
06	chr7	RS12534625	136524864	major homozygote vs. minor homozygote	328	-0.00427599	0.977421	0.936229
06	chr7	RS728054	136529616	major homozygote vs. heterozygote	323	-0.0181212	0.848696	0.928392
06	chr7	RS728054	136529616	major homozygote vs. minor homozygote	323	-0.0258075	0.868245	0.928392
06	chr7	RS1451526	136538480	major homozygote vs. heterozygote	326	-0.122323	0.206245	0.774132
06	chr7	RS1451526	136538480	major homozygote vs. minor homozygote	326	-0.176838	0.465461	0.867943
06	chr7	RS1156143	136546784	major homozygote vs. heterozygote	302	0.0383744	0.700663	0.911937
06	chr7	RS1156143	136546784	major homozygote vs. minor homozygote	302	0.0127363	0.933134	0.935926
06	chr7	RS1863037	136548192	major homozygote vs. heterozygote	328	0.0895137	0.344614	0.819079
06	chr7	RS1863037	136548192	major homozygote vs. minor homozygote	328	-0.0217133	0.881369	0.931898
06	chr7	RS2278102	136550320	major homozygote vs. heterozygote	326	0.0108353	0.909418	0.935926
06	chr7	RS2278102	136550320	major homozygote vs. minor homozygote	326	0.260819	0.0711147	0.64237
06	chr7	RS918892	136573536	major homozygote vs. heterozygote	328	-0.137333	0.151773	0.772759
06	chr7	RS918892	136573536	major homozygote vs. minor homozygote	328	-0.0691609	0.625211	0.906018
06	chr7	RS1731913	136582176	major homozygote vs. heterozygote	327	-0.138944	0.14848	0.772759
06	chr7	RS1731913	136582176	major homozygote vs. minor homozygote	327	-0.0709855	0.617064	0.906018
06	chr7	RS10488609	136585648	major homozygote vs. heterozygote	327	-0.158751	0.0983017	0.694161
06	chr7	RS10488609	136585648	major homozygote vs. minor homozygote	327	-0.0816521	0.564383	0.902971
06	chr7	RS1918839	136588848	major homozygote vs. heterozygote	328	0.102051	0.364455	0.819079
06	chr7	RS1918839	136588848	major homozygote vs. minor homozygote	328	-0.256405	0.525569	0.886285
06	chr7	RS1528104	136593680	major homozygote vs. heterozygote	328	0.104903	0.320662	0.819079
06	chr7	RS1528104	136593680	major homozygote vs. minor homozygote	328	0.160846	0.201622	0.772759
06	chr7	RS1406089	136597776	major homozygote vs. heterozygote	325	0.174062	0.0843431	0.645323
06	chr7	RS1406089	136597776	major homozygote vs. minor homozygote	325	-0.0454344	0.910213	0.935926
06	chr7	RS1528098	136608352	major homozygote vs. heterozygote	328	0.285339	0.090801	0.668685
06	chr7	RS1528099	136625232	major homozygote vs. heterozygote	328	0.182233	0.136161	0.772759
06	chr7	RS1528099	136625232	major homozygote vs. minor homozygote	328	0.0116439	0.971947	0.935926
06	chr7	RS6971080	136627984	major homozygote vs. heterozygote	328	0.227845	0.0695025	0.64237
06	chr7	RS6971080	136627984	major homozygote vs. minor homozygote	328	0.0161299	0.961079	0.935926
06	chr7	RS6467707	136633760	major homozygote vs. heterozygote	325	0.28793	0.0225027	0.623342
06	chr7	RS6467707	136633760	major homozygote vs. minor homozygote	325	0.00653969	0.983858	0.936229
06	chr7	RS834067	136678544	major homozygote vs. heterozygote	328	0.117122	0.335236	0.819079
06	chr7	RS834067	136678544	major homozygote vs. minor homozygote	328	-0.0492477	0.951016	0.935926
06	chr7	RS834063	136684800	major homozygote vs. heterozygote	327	0.087236	0.482183	0.873915
[truncated: 8,749 more rows]
